# Supplementary material for: Acropora cervicornis and Acropora palmata cultured on a low maintenance line nursery design in The Bahamas
Source: PLoS One. 2022 Apr 25;17(4):e0267034. doi: 10.1371/journal.pone.0267034 (PMC9037939; doi:10.1371/journal.pone.0267034)
Supplement: S1 Data — (XLSX) [file pone.0267034.s006.xlsx]

## Sheet: Survival Data
treatment	nursery	line	species	depth	coral.id	colony	harvest.year	year	survival	colony.group	colony.depth	colony.year
CastawayYear 1	Castaway	11	ACER	10.5	9	266	2	Year 1	1	ACER1	ACER110.5	ACER1Year 1
CastawayYear 2	Castaway	11	ACER	10.5	9	266	2	Year 2	1	ACER1	ACER110.5	ACER1Year 2
CastawayYear 3	Castaway	11	ACER	10.5	9	266	2	Year 3	1	ACER1	ACER110.5	ACER1Year 3
CastawayYear 1	Castaway	11	ACER	10.5	15	266	Not Harvested	Year 1	1	ACER1	ACER110.5	ACER1Year 1
CastawayYear 2	Castaway	11	ACER	10.5	15	266		Year 2	0	ACER1	ACER110.5	ACER1Year 2
CastawayYear 3	Castaway	11	ACER	10.5	15	266		Year 3	0	ACER1	ACER110.5	ACER1Year 3
CastawayYear 1	Castaway	11	APAL	10.5	58	251	Not Harvested	Year 1	1	Midway	Midway10.5	MidwayYear 1
CastawayYear 2	Castaway	11	APAL	10.5	58	251	Not Harvested	Year 2	1	Midway	Midway10.5	MidwayYear 2
CastawayYear 3	Castaway	11	APAL	10.5	58	251	Not Harvested	Year 3	1	Midway	Midway10.5	MidwayYear 3
CastawayYear 1	Castaway	11	APAL	10.5	61	251	2	Year 1	1	Midway	Midway10.5	MidwayYear 1
CastawayYear 2	Castaway	11	APAL	10.5	61	251	2	Year 2	1	Midway	Midway10.5	MidwayYear 2
CastawayYear 3	Castaway	11	APAL	10.5	61	251	2	Year 3	1	Midway	Midway10.5	MidwayYear 3
CastawayYear 1	Castaway	11	ACER	10.5	102	548	2	Year 1	1	ACER1	ACER110.5	ACER1Year 1
CastawayYear 2	Castaway	11	ACER	10.5	102	548	2	Year 2	1	ACER1	ACER110.5	ACER1Year 2
CastawayYear 3	Castaway	11	ACER	10.5	102	548	2	Year 3	1	ACER1	ACER110.5	ACER1Year 3
CastawayYear 1	Castaway	11	ACER	10.5	103	548	2	Year 1	1	ACER1	ACER110.5	ACER1Year 1
CastawayYear 2	Castaway	11	ACER	10.5	103	548	2	Year 2	1	ACER1	ACER110.5	ACER1Year 2
CastawayYear 3	Castaway	11	ACER	10.5	103	548	2	Year 3	1	ACER1	ACER110.5	ACER1Year 3
CastawayYear 1	Castaway	11	APAL	10.5	133	372	Not Harvested	Year 1	1	Rocky2	Rocky210.5	Rocky2Year 1
CastawayYear 2	Castaway	11	APAL	10.5	133	372	Not Harvested	Year 2	1	Rocky2	Rocky210.5	Rocky2Year 2
CastawayYear 3	Castaway	11	APAL	10.5	133	372	Not Harvested	Year 3	1	Rocky2	Rocky210.5	Rocky2Year 3
CastawayYear 1	Castaway	11	APAL	10.5	134	372	2	Year 1	1	Rocky2	Rocky210.5	Rocky2Year 1
CastawayYear 2	Castaway	11	APAL	10.5	134	372	2	Year 2	1	Rocky2	Rocky210.5	Rocky2Year 2
CastawayYear 3	Castaway	11	APAL	10.5	134	372	2	Year 3	1	Rocky2	Rocky210.5	Rocky2Year 3
CastawayYear 1	Castaway	11	APAL	10.5	161	260	Not Harvested	Year 1	1	Midway	Midway10.5	MidwayYear 1
CastawayYear 2	Castaway	11	APAL	10.5	161	260	Not Harvested	Year 2	1	Midway	Midway10.5	MidwayYear 2
CastawayYear 3	Castaway	11	APAL	10.5	161	260	Not Harvested	Year 3	1	Midway	Midway10.5	MidwayYear 3
CastawayYear 1	Castaway	11	APAL	10.5	164	260	2	Year 1	1	Midway	Midway10.5	MidwayYear 1
CastawayYear 2	Castaway	11	APAL	10.5	164	260	2	Year 2	1	Midway	Midway10.5	MidwayYear 2
CastawayYear 3	Castaway	11	APAL	10.5	164	260	2	Year 3	1	Midway	Midway10.5	MidwayYear 3
CastawayYear 1	Castaway	11	APAL	10.5	177	363	2	Year 1	1	Rocky	Rocky10.5	RockyYear 1
CastawayYear 2	Castaway	11	APAL	10.5	177	363	2	Year 2	1	Rocky	Rocky10.5	RockyYear 2
CastawayYear 3	Castaway	11	APAL	10.5	177	363	2	Year 3	1	Rocky	Rocky10.5	RockyYear 3
CastawayYear 1	Castaway	11	APAL	10.5	180	363	2	Year 1	1	Rocky	Rocky10.5	RockyYear 1
CastawayYear 2	Castaway	11	APAL	10.5	180	363	2	Year 2	1	Rocky	Rocky10.5	RockyYear 2
CastawayYear 3	Castaway	11	APAL	10.5	180	363	2	Year 3	1	Rocky	Rocky10.5	RockyYear 3
CastawayYear 1	Castaway	11	APAL	10.5	197	253	2	Year 1	1	Gorda	Gorda10.5	GordaYear 1
CastawayYear 2	Castaway	11	APAL	10.5	197	253	2	Year 2	1	Gorda	Gorda10.5	GordaYear 2
CastawayYear 3	Castaway	11	APAL	10.5	197	253	2	Year 3	1	Gorda	Gorda10.5	GordaYear 3
CastawayYear 1	Castaway	11	APAL	10.5	198	253	Not Harvested	Year 1	1	Gorda	Gorda10.5	GordaYear 1
CastawayYear 2	Castaway	11	APAL	10.5	198	253	Not Harvested	Year 2	1	Gorda	Gorda10.5	GordaYear 2
CastawayYear 3	Castaway	11	APAL	10.5	198	253	Not Harvested	Year 3	1	Gorda	Gorda10.5	GordaYear 3
CastawayYear 1	Castaway	11	APAL	10.5	251	475	2	Year 1	1	Rocky	Rocky10.5	RockyYear 1
CastawayYear 2	Castaway	11	APAL	10.5	251	475	2	Year 2	1	Rocky	Rocky10.5	RockyYear 2
CastawayYear 3	Castaway	11	APAL	10.5	251	475	2	Year 3	1	Rocky	Rocky10.5	RockyYear 3
CastawayYear 1	Castaway	11	APAL	10.5	252	475	2	Year 1	1	Rocky	Rocky10.5	RockyYear 1
CastawayYear 2	Castaway	11	APAL	10.5	252	475	2	Year 2	1	Rocky	Rocky10.5	RockyYear 2
CastawayYear 3	Castaway	11	APAL	10.5	252	475	2	Year 3	1	Rocky	Rocky10.5	RockyYear 3
CastawayYear 1	Castaway	12	ACER	10.5	3	266	2	Year 1	1	ACER1	ACER110.5	ACER1Year 1
CastawayYear 2	Castaway	12	ACER	10.5	3	266	2	Year 2	1	ACER1	ACER110.5	ACER1Year 2
CastawayYear 3	Castaway	12	ACER	10.5	3	266	2	Year 3	1	ACER1	ACER110.5	ACER1Year 3
CastawayYear 1	Castaway	12	ACER	10.5	5	266	2	Year 1	1	ACER1	ACER110.5	ACER1Year 1
CastawayYear 2	Castaway	12	ACER	10.5	5	266	2	Year 2	1	ACER1	ACER110.5	ACER1Year 2
CastawayYear 3	Castaway	12	ACER	10.5	5	266	2	Year 3	1	ACER1	ACER110.5	ACER1Year 3
CastawayYear 1	Castaway	12	ACER	10.5	13	266		Year 1	0	ACER1	ACER110.5	ACER1Year 1
CastawayYear 2	Castaway	12	ACER	10.5	13	266		Year 2	0	ACER1	ACER110.5	ACER1Year 2
CastawayYear 3	Castaway	12	ACER	10.5	13	266		Year 3	0	ACER1	ACER110.5	ACER1Year 3
CastawayYear 1	Castaway	12	APAL	10.5	56	251	2	Year 1	1	Midway	Midway10.5	MidwayYear 1
CastawayYear 2	Castaway	12	APAL	10.5	56	251	2	Year 2	1	Midway	Midway10.5	MidwayYear 2
CastawayYear 3	Castaway	12	APAL	10.5	56	251	2	Year 3	1	Midway	Midway10.5	MidwayYear 3
CastawayYear 1	Castaway	12	APAL	10.5	63	251	2	Year 1	1	Midway	Midway10.5	MidwayYear 1
CastawayYear 2	Castaway	12	APAL	10.5	63	251	2	Year 2	1	Midway	Midway10.5	MidwayYear 2
CastawayYear 3	Castaway	12	APAL	10.5	63	251	2	Year 3	1	Midway	Midway10.5	MidwayYear 3
CastawayYear 1	Castaway	12	ACER	10.5	97	548	2	Year 1	1	ACER1	ACER110.5	ACER1Year 1
CastawayYear 2	Castaway	12	ACER	10.5	97	548	2	Year 2	1	ACER1	ACER110.5	ACER1Year 2
CastawayYear 3	Castaway	12	ACER	10.5	97	548	2	Year 3	1	ACER1	ACER110.5	ACER1Year 3
CastawayYear 1	Castaway	12	ACER	10.5	112	548	2	Year 1	1	ACER1	ACER110.5	ACER1Year 1
CastawayYear 2	Castaway	12	ACER	10.5	112	548	2	Year 2	1	ACER1	ACER110.5	ACER1Year 2
CastawayYear 3	Castaway	12	ACER	10.5	112	548	2	Year 3	1	ACER1	ACER110.5	ACER1Year 3
CastawayYear 1	Castaway	12	APAL	10.5	143	372	Not Harvested	Year 1	1	Rocky2	Rocky210.5	Rocky2Year 1
CastawayYear 2	Castaway	12	APAL	10.5	143	372	Not Harvested	Year 2	1	Rocky2	Rocky210.5	Rocky2Year 2
CastawayYear 3	Castaway	12	APAL	10.5	143	372	Not Harvested	Year 3	1	Rocky2	Rocky210.5	Rocky2Year 3
CastawayYear 1	Castaway	12	APAL	10.5	181	363	2	Year 1	1	Rocky	Rocky10.5	RockyYear 1
CastawayYear 2	Castaway	12	APAL	10.5	181	363	2	Year 2	1	Rocky	Rocky10.5	RockyYear 2
CastawayYear 3	Castaway	12	APAL	10.5	181	363	2	Year 3	1	Rocky	Rocky10.5	RockyYear 3
CastawayYear 1	Castaway	12	APAL	10.5	184	363	2	Year 1	1	Rocky	Rocky10.5	RockyYear 1
CastawayYear 2	Castaway	12	APAL	10.5	184	363	2	Year 2	1	Rocky	Rocky10.5	RockyYear 2
CastawayYear 3	Castaway	12	APAL	10.5	184	363	2	Year 3	1	Rocky	Rocky10.5	RockyYear 3
CastawayYear 1	Castaway	12	APAL	10.5	207	253	Not Harvested	Year 1	1	Gorda	Gorda10.5	GordaYear 1
CastawayYear 2	Castaway	12	APAL	10.5	207	253	Not Harvested	Year 2	1	Gorda	Gorda10.5	GordaYear 2
CastawayYear 3	Castaway	12	APAL	10.5	207	253	Not Harvested	Year 3	1	Gorda	Gorda10.5	GordaYear 3
CastawayYear 1	Castaway	12	APAL	10.5	208	253	2	Year 1	1	Gorda	Gorda10.5	GordaYear 1
CastawayYear 2	Castaway	12	APAL	10.5	208	253	2	Year 2	1	Gorda	Gorda10.5	GordaYear 2
CastawayYear 3	Castaway	12	APAL	10.5	208	253	2	Year 3	1	Gorda	Gorda10.5	GordaYear 3
CastawayYear 1	Castaway	12	APAL	10.5	245	475	2	Year 1	1	Rocky	Rocky10.5	RockyYear 1
CastawayYear 2	Castaway	12	APAL	10.5	245	475	2	Year 2	1	Rocky	Rocky10.5	RockyYear 2
CastawayYear 3	Castaway	12	APAL	10.5	245	475	2	Year 3	1	Rocky	Rocky10.5	RockyYear 3
CastawayYear 1	Castaway	12	APAL	10.5	248	475	2	Year 1	1	Rocky	Rocky10.5	RockyYear 1
CastawayYear 2	Castaway	12	APAL	10.5	248	475	2	Year 2	1	Rocky	Rocky10.5	RockyYear 2
CastawayYear 3	Castaway	12	APAL	10.5	248	475	2	Year 3	1	Rocky	Rocky10.5	RockyYear 3
CastawayYear 1	Castaway	12	APAL	10.5		260		Year 1	0	Midway	Midway10.5	MidwayYear 1
CastawayYear 2	Castaway	12	APAL	10.5		260		Year 2	0	Midway	Midway10.5	MidwayYear 2
CastawayYear 3	Castaway	12	APAL	10.5		260		Year 3	0	Midway	Midway10.5	MidwayYear 3
CastawayYear 1	Castaway	12	APAL	10.5		260		Year 1	0	Midway	Midway10.5	MidwayYear 1
CastawayYear 2	Castaway	12	APAL	10.5		260		Year 2	0	Midway	Midway10.5	MidwayYear 2
CastawayYear 3	Castaway	12	APAL	10.5		260		Year 3	0	Midway	Midway10.5	MidwayYear 3
GlassbottomYear 1	Glassbottom	13	APAL	10.5	27	258	2	Year 1	1	Midway	Midway10.5	MidwayYear 1
GlassbottomYear 2	Glassbottom	13	APAL	10.5	27	258	2	Year 2	1	Midway	Midway10.5	MidwayYear 2
GlassbottomYear 3	Glassbottom	13	APAL	10.5	27	258	2	Year 3	1	Midway	Midway10.5	MidwayYear 3
GlassbottomYear 1	Glassbottom	13	APAL	10.5	28	258	2	Year 1	1	Midway	Midway10.5	MidwayYear 1
GlassbottomYear 2	Glassbottom	13	APAL	10.5	28	258	2	Year 2	1	Midway	Midway10.5	MidwayYear 2
GlassbottomYear 3	Glassbottom	13	APAL	10.5	28	258	2	Year 3	1	Midway	Midway10.5	MidwayYear 3
GlassbottomYear 1	Glassbottom	13	ACER	10.5	43	268	2	Year 1	1	ACER1	ACER110.5	ACER1Year 1
GlassbottomYear 2	Glassbottom	13	ACER	10.5	43	268	2	Year 2	1	ACER1	ACER110.5	ACER1Year 2
GlassbottomYear 3	Glassbottom	13	ACER	10.5	43	268	2	Year 3	1	ACER1	ACER110.5	ACER1Year 3
GlassbottomYear 1	Glassbottom	13	ACER	10.5	44	268	2	Year 1	1	ACER1	ACER110.5	ACER1Year 1
GlassbottomYear 2	Glassbottom	13	ACER	10.5	44	268	2	Year 2	1	ACER1	ACER110.5	ACER1Year 2
GlassbottomYear 3	Glassbottom	13	ACER	10.5	44	268	2	Year 3	1	ACER1	ACER110.5	ACER1Year 3
GlassbottomYear 1	Glassbottom	13	ACER	10.5	75	530	2	Year 1	1	530	53010.5	530Year 1
GlassbottomYear 2	Glassbottom	13	ACER	10.5	75	530	2	Year 2	1	530	53010.5	530Year 2
GlassbottomYear 3	Glassbottom	13	ACER	10.5	75	530	2	Year 3	1	530	53010.5	530Year 3
GlassbottomYear 1	Glassbottom	13	ACER	10.5	76	530	2	Year 1	1	530	53010.5	530Year 1
GlassbottomYear 2	Glassbottom	13	ACER	10.5	76	530	2	Year 2	1	530	53010.5	530Year 2
GlassbottomYear 3	Glassbottom	13	ACER	10.5	76	530	2	Year 3	0	530	53010.5	530Year 3
GlassbottomYear 1	Glassbottom	13	ACER	10.5	85	272	2	Year 1	1	ACER1	ACER110.5	ACER1Year 1
GlassbottomYear 2	Glassbottom	13	ACER	10.5	85	272	2	Year 2	1	ACER1	ACER110.5	ACER1Year 2
GlassbottomYear 3	Glassbottom	13	ACER	10.5	85	272	2	Year 3	1	ACER1	ACER110.5	ACER1Year 3
GlassbottomYear 1	Glassbottom	13	ACER	10.5	86	272	Not Harvested	Year 1	1	ACER1	ACER110.5	ACER1Year 1
GlassbottomYear 2	Glassbottom	13	ACER	10.5	86	272	Not Harvested	Year 2	1	ACER1	ACER110.5	ACER1Year 2
GlassbottomYear 3	Glassbottom	13	ACER	10.5	86	272	Not Harvested	Year 3	1	ACER1	ACER110.5	ACER1Year 3
GlassbottomYear 1	Glassbottom	13	APAL	10.5	115	256	2	Year 1	1	Rocky	Rocky10.5	RockyYear 1
GlassbottomYear 2	Glassbottom	13	APAL	10.5	115	256	2	Year 2	1	Rocky	Rocky10.5	RockyYear 2
GlassbottomYear 3	Glassbottom	13	APAL	10.5	115	256	2	Year 3	1	Rocky	Rocky10.5	RockyYear 3
GlassbottomYear 1	Glassbottom	13	APAL	10.5	126	256	2	Year 1	1	Rocky	Rocky10.5	RockyYear 1
GlassbottomYear 2	Glassbottom	13	APAL	10.5	126	256	2	Year 2	0	Rocky	Rocky10.5	RockyYear 2
GlassbottomYear 3	Glassbottom	13	APAL	10.5	126	256	2	Year 3	0	Rocky	Rocky10.5	RockyYear 3
GlassbottomYear 1	Glassbottom	13	APAL	10.5	151	260	2	Year 1	1	Midway	Midway10.5	MidwayYear 1
GlassbottomYear 2	Glassbottom	13	APAL	10.5	151	260	2	Year 2	1	Midway	Midway10.5	MidwayYear 2
GlassbottomYear 3	Glassbottom	13	APAL	10.5	151	260	2	Year 3	1	Midway	Midway10.5	MidwayYear 3
GlassbottomYear 1	Glassbottom	13	APAL	10.5	152	260	2	Year 1	1	Midway	Midway10.5	MidwayYear 1
GlassbottomYear 2	Glassbottom	13	APAL	10.5	152	260	2	Year 2	1	Midway	Midway10.5	MidwayYear 2
GlassbottomYear 3	Glassbottom	13	APAL	10.5	152	260	2	Year 3	1	Midway	Midway10.5	MidwayYear 3
GlassbottomYear 1	Glassbottom	13	APAL	10.5	212	401	2	Year 1	1	unknown	unknown10.5	unknownYear 1
GlassbottomYear 2	Glassbottom	13	APAL	10.5	212	401	2	Year 2	1	unknown	unknown10.5	unknownYear 2
GlassbottomYear 3	Glassbottom	13	APAL	10.5	212	401	2	Year 3	1	unknown	unknown10.5	unknownYear 3
GlassbottomYear 1	Glassbottom	13	APAL	10.5	220	401	2	Year 1	1	unknown	unknown10.5	unknownYear 1
GlassbottomYear 2	Glassbottom	13	APAL	10.5	220	401	2	Year 2	1	unknown	unknown10.5	unknownYear 2
GlassbottomYear 3	Glassbottom	13	APAL	10.5	220	401	2	Year 3	1	unknown	unknown10.5	unknownYear 3
GlassbottomYear 1	Glassbottom	13	APAL	10.5	228	369	2	Year 1	1	unknown	unknown10.5	unknownYear 1
GlassbottomYear 2	Glassbottom	13	APAL	10.5	228	369	2	Year 2	1	unknown	unknown10.5	unknownYear 2
GlassbottomYear 3	Glassbottom	13	APAL	10.5	228	369	2	Year 3	1	unknown	unknown10.5	unknownYear 3
GlassbottomYear 1	Glassbottom	13	APAL	10.5	238	369	2	Year 1	1	unknown	unknown10.5	unknownYear 1
GlassbottomYear 2	Glassbottom	13	APAL	10.5	238	369	2	Year 2	1	unknown	unknown10.5	unknownYear 2
GlassbottomYear 3	Glassbottom	13	APAL	10.5	238	369	2	Year 3	1	unknown	unknown10.5	unknownYear 3
GlassbottomYear 1	Glassbottom	14	APAL	10.5	29	258	1	Year 1	1	Midway	Midway10.5	MidwayYear 1
GlassbottomYear 2	Glassbottom	14	APAL	10.5	29	258	1	Year 2	1	Midway	Midway10.5	MidwayYear 2
GlassbottomYear 3	Glassbottom	14	APAL	10.5	29	258	1	Year 3	1	Midway	Midway10.5	MidwayYear 3
GlassbottomYear 1	Glassbottom	14	APAL	10.5	30	258	1	Year 1	1	Midway	Midway10.5	MidwayYear 1
GlassbottomYear 2	Glassbottom	14	APAL	10.5	30	258	1	Year 2	1	Midway	Midway10.5	MidwayYear 2
GlassbottomYear 3	Glassbottom	14	APAL	10.5	30	258	1	Year 3	1	Midway	Midway10.5	MidwayYear 3
GlassbottomYear 1	Glassbottom	14	ACER	10.5	47	268	1,2	Year 1	1	ACER1	ACER110.5	ACER1Year 1
GlassbottomYear 2	Glassbottom	14	ACER	10.5	47	268	1,2	Year 2	1	ACER1	ACER110.5	ACER1Year 2
GlassbottomYear 3	Glassbottom	14	ACER	10.5	47	268	1,2	Year 3	1	ACER1	ACER110.5	ACER1Year 3
GlassbottomYear 1	Glassbottom	14	ACER	10.5	48	268	1	Year 1	1	ACER1	ACER110.5	ACER1Year 1
GlassbottomYear 2	Glassbottom	14	ACER	10.5	48	268	1	Year 2	1	ACER1	ACER110.5	ACER1Year 2
GlassbottomYear 3	Glassbottom	14	ACER	10.5	48	268	1	Year 3	1	ACER1	ACER110.5	ACER1Year 3
GlassbottomYear 1	Glassbottom	14	ACER	10.5	77	530	1,2	Year 1	1	530	53010.5	530Year 1
GlassbottomYear 2	Glassbottom	14	ACER	10.5	77	530	1,2	Year 2	1	530	53010.5	530Year 2
GlassbottomYear 3	Glassbottom	14	ACER	10.5	77	530	1,2	Year 3	1	530	53010.5	530Year 3
GlassbottomYear 1	Glassbottom	14	ACER	10.5	79	530	1,2	Year 1	1	530	53010.5	530Year 1
GlassbottomYear 2	Glassbottom	14	ACER	10.5	79	530	1,2	Year 2	1	530	53010.5	530Year 2
GlassbottomYear 3	Glassbottom	14	ACER	10.5	79	530	1,2	Year 3	1	530	53010.5	530Year 3
GlassbottomYear 1	Glassbottom	14	ACER	10.5	81	272	1,2	Year 1	1	ACER1	ACER110.5	ACER1Year 1
GlassbottomYear 2	Glassbottom	14	ACER	10.5	81	272	1,2	Year 2	1	ACER1	ACER110.5	ACER1Year 2
GlassbottomYear 3	Glassbottom	14	ACER	10.5	81	272	1,2	Year 3	1	ACER1	ACER110.5	ACER1Year 3
GlassbottomYear 1	Glassbottom	14	ACER	10.5	82	272	1	Year 1	1	ACER1	ACER110.5	ACER1Year 1
GlassbottomYear 2	Glassbottom	14	ACER	10.5	82	272	1	Year 2	1	ACER1	ACER110.5	ACER1Year 2
GlassbottomYear 3	Glassbottom	14	ACER	10.5	82	272	1	Year 3	1	ACER1	ACER110.5	ACER1Year 3
GlassbottomYear 1	Glassbottom	14	APAL	10.5	113	256	1	Year 1	1	Rocky	Rocky10.5	RockyYear 1
GlassbottomYear 2	Glassbottom	14	APAL	10.5	113	256	1	Year 2	1	Rocky	Rocky10.5	RockyYear 2
GlassbottomYear 3	Glassbottom	14	APAL	10.5	113	256	1	Year 3	1	Rocky	Rocky10.5	RockyYear 3
GlassbottomYear 1	Glassbottom	14	APAL	10.5	128	256	1	Year 1	1	Rocky	Rocky10.5	RockyYear 1
GlassbottomYear 2	Glassbottom	14	APAL	10.5	128	256	1	Year 2	1	Rocky	Rocky10.5	RockyYear 2
GlassbottomYear 3	Glassbottom	14	APAL	10.5	128	256	1	Year 3	1	Rocky	Rocky10.5	RockyYear 3
GlassbottomYear 1	Glassbottom	14	APAL	10.5	145	260		Year 1	0	Midway	Midway10.5	MidwayYear 1
GlassbottomYear 2	Glassbottom	14	APAL	10.5	145	260		Year 2	0	Midway	Midway10.5	MidwayYear 2
GlassbottomYear 3	Glassbottom	14	APAL	10.5	145	260		Year 3	0	Midway	Midway10.5	MidwayYear 3
GlassbottomYear 1	Glassbottom	14	APAL	10.5	221	401	1	Year 1	1	unknown	unknown10.5	unknownYear 1
GlassbottomYear 2	Glassbottom	14	APAL	10.5	221	401	1	Year 2	1	unknown	unknown10.5	unknownYear 2
GlassbottomYear 3	Glassbottom	14	APAL	10.5	221	401	1	Year 3	1	unknown	unknown10.5	unknownYear 3
GlassbottomYear 1	Glassbottom	14	APAL	10.5	222	401	1	Year 1	1	unknown	unknown10.5	unknownYear 1
GlassbottomYear 2	Glassbottom	14	APAL	10.5	222	401	1	Year 2	1	unknown	unknown10.5	unknownYear 2
GlassbottomYear 3	Glassbottom	14	APAL	10.5	222	401	1	Year 3	1	unknown	unknown10.5	unknownYear 3
GlassbottomYear 1	Glassbottom	14	APAL	10.5	227	369	1	Year 1	1	unknown	unknown10.5	unknownYear 1
GlassbottomYear 2	Glassbottom	14	APAL	10.5	227	369	1	Year 2	1	unknown	unknown10.5	unknownYear 2
GlassbottomYear 3	Glassbottom	14	APAL	10.5	227	369	1	Year 3	1	unknown	unknown10.5	unknownYear 3
GlassbottomYear 1	Glassbottom	14	APAL	10.5	233	369	1	Year 1	1	unknown	unknown10.5	unknownYear 1
GlassbottomYear 2	Glassbottom	14	APAL	10.5	233	369	1	Year 2	1	unknown	unknown10.5	unknownYear 2
GlassbottomYear 3	Glassbottom	14	APAL	10.5	233	369	1	Year 3	1	unknown	unknown10.5	unknownYear 3
CastawayYear 1	Castaway	21	ACER	9	10	266	2	Year 1	1	ACER1	ACER19	ACER1Year 1
CastawayYear 2	Castaway	21	ACER	9	10	266	2	Year 2	1	ACER1	ACER19	ACER1Year 2
CastawayYear 3	Castaway	21	ACER	9	10	266	2	Year 3	1	ACER1	ACER19	ACER1Year 3
CastawayYear 1	Castaway	21	ACER	9	13	266	Not Harvested	Year 1	1	ACER1	ACER19	ACER1Year 1
CastawayYear 2	Castaway	21	ACER	9	13	266	Not Harvested	Year 2	1	ACER1	ACER19	ACER1Year 2
CastawayYear 3	Castaway	21	ACER	9	13	266	Not Harvested	Year 3	1	ACER1	ACER19	ACER1Year 3
CastawayYear 1	Castaway	21	APAL	9	51	251	2	Year 1	1	Midway	Midway9	MidwayYear 1
CastawayYear 2	Castaway	21	APAL	9	51	251	2	Year 2	1	Midway	Midway9	MidwayYear 2
CastawayYear 3	Castaway	21	APAL	9	51	251	2	Year 3	1	Midway	Midway9	MidwayYear 3
CastawayYear 1	Castaway	21	APAL	9	55	251	2	Year 1	1	Midway	Midway9	MidwayYear 1
CastawayYear 2	Castaway	21	APAL	9	55	251	2	Year 2	1	Midway	Midway9	MidwayYear 2
CastawayYear 3	Castaway	21	APAL	9	55	251	2	Year 3	1	Midway	Midway9	MidwayYear 3
CastawayYear 1	Castaway	21	ACER	9	109	548	2	Year 1	1	ACER1	ACER19	ACER1Year 1
CastawayYear 2	Castaway	21	ACER	9	109	548	2	Year 2	1	ACER1	ACER19	ACER1Year 2
CastawayYear 3	Castaway	21	ACER	9	109	548	2	Year 3	1	ACER1	ACER19	ACER1Year 3
CastawayYear 1	Castaway	21	ACER	9	110	548	2	Year 1	1	ACER1	ACER19	ACER1Year 1
CastawayYear 2	Castaway	21	ACER	9	110	548	2	Year 2	1	ACER1	ACER19	ACER1Year 2
CastawayYear 3	Castaway	21	ACER	9	110	548	2	Year 3	1	ACER1	ACER19	ACER1Year 3
CastawayYear 1	Castaway	21	APAL	9	137	372	2	Year 1	1	Rocky2	Rocky29	Rocky2Year 1
CastawayYear 2	Castaway	21	APAL	9	137	372	2	Year 2	1	Rocky2	Rocky29	Rocky2Year 2
CastawayYear 3	Castaway	21	APAL	9	137	372	2	Year 3	1	Rocky2	Rocky29	Rocky2Year 3
CastawayYear 1	Castaway	21	APAL	9	138	372	2	Year 1	1	Rocky2	Rocky29	Rocky2Year 1
CastawayYear 2	Castaway	21	APAL	9	138	372	2	Year 2	1	Rocky2	Rocky29	Rocky2Year 2
CastawayYear 3	Castaway	21	APAL	9	138	372	2	Year 3	1	Rocky2	Rocky29	Rocky2Year 3
CastawayYear 1	Castaway	21	APAL	9	163	260	2	Year 1	1	Midway	Midway9	MidwayYear 1
CastawayYear 2	Castaway	21	APAL	9	163	260	2	Year 2	1	Midway	Midway9	MidwayYear 2
CastawayYear 3	Castaway	21	APAL	9	163	260	2	Year 3	1	Midway	Midway9	MidwayYear 3
CastawayYear 1	Castaway	21	APAL	9	170	260	2	Year 1	1	Midway	Midway9	MidwayYear 1
CastawayYear 2	Castaway	21	APAL	9	170	260	2	Year 2	1	Midway	Midway9	MidwayYear 2
CastawayYear 3	Castaway	21	APAL	9	170	260	2	Year 3	1	Midway	Midway9	MidwayYear 3
CastawayYear 1	Castaway	21	APAL	9	178	363	2	Year 1	1	Rocky	Rocky9	RockyYear 1
CastawayYear 2	Castaway	21	APAL	9	178	363	2	Year 2	1	Rocky	Rocky9	RockyYear 2
CastawayYear 3	Castaway	21	APAL	9	178	363	2	Year 3	1	Rocky	Rocky9	RockyYear 3
CastawayYear 1	Castaway	21	APAL	9	187	363	2	Year 1	1	Rocky	Rocky9	RockyYear 1
CastawayYear 2	Castaway	21	APAL	9	187	363	2	Year 2	1	Rocky	Rocky9	RockyYear 2
CastawayYear 3	Castaway	21	APAL	9	187	363	2	Year 3	1	Rocky	Rocky9	RockyYear 3
CastawayYear 1	Castaway	21	APAL	9	193	253	2	Year 1	1	Gorda	Gorda9	GordaYear 1
CastawayYear 2	Castaway	21	APAL	9	193	253	2	Year 2	1	Gorda	Gorda9	GordaYear 2
CastawayYear 3	Castaway	21	APAL	9	193	253	2	Year 3	1	Gorda	Gorda9	GordaYear 3
CastawayYear 1	Castaway	21	APAL	9	194	253	Not Harvested	Year 1	1	Gorda	Gorda9	GordaYear 1
CastawayYear 2	Castaway	21	APAL	9	194	253	Not Harvested	Year 2	1	Gorda	Gorda9	GordaYear 2
CastawayYear 3	Castaway	21	APAL	9	194	253	Not Harvested	Year 3	1	Gorda	Gorda9	GordaYear 3
CastawayYear 1	Castaway	21	APAL	9	250	475	2	Year 1	1	Rocky	Rocky9	RockyYear 1
CastawayYear 2	Castaway	21	APAL	9	250	475	2	Year 2	1	Rocky	Rocky9	RockyYear 2
CastawayYear 3	Castaway	21	APAL	9	250	475	2	Year 3	1	Rocky	Rocky9	RockyYear 3
CastawayYear 1	Castaway	21	APAL	9	254	475	2	Year 1	1	Rocky	Rocky9	RockyYear 1
CastawayYear 2	Castaway	21	APAL	9	254	475	2	Year 2	1	Rocky	Rocky9	RockyYear 2
CastawayYear 3	Castaway	21	APAL	9	254	475	2	Year 3	1	Rocky	Rocky9	RockyYear 3
CastawayYear 1	Castaway	22	ACER	9	11	266	2	Year 1	1	ACER1	ACER19	ACER1Year 1
CastawayYear 2	Castaway	22	ACER	9	11	266	2	Year 2	1	ACER1	ACER19	ACER1Year 2
CastawayYear 3	Castaway	22	ACER	9	11	266	2	Year 3	1	ACER1	ACER19	ACER1Year 3
CastawayYear 1	Castaway	22	ACER	9	16	266	2	Year 1	1	ACER1	ACER19	ACER1Year 1
CastawayYear 2	Castaway	22	ACER	9	16	266	2	Year 2	1	ACER1	ACER19	ACER1Year 2
CastawayYear 3	Castaway	22	ACER	9	16	266	2	Year 3	1	ACER1	ACER19	ACER1Year 3
CastawayYear 1	Castaway	22	APAL	9	53	251	2	Year 1	1	Midway	Midway9	MidwayYear 1
CastawayYear 2	Castaway	22	APAL	9	53	251	2	Year 2	1	Midway	Midway9	MidwayYear 2
CastawayYear 3	Castaway	22	APAL	9	53	251	2	Year 3	1	Midway	Midway9	MidwayYear 3
CastawayYear 1	Castaway	22	APAL	9	59	251	2	Year 1	1	Midway	Midway9	MidwayYear 1
CastawayYear 2	Castaway	22	APAL	9	59	251	2	Year 2	1	Midway	Midway9	MidwayYear 2
CastawayYear 3	Castaway	22	APAL	9	59	251	2	Year 3	1	Midway	Midway9	MidwayYear 3
CastawayYear 1	Castaway	22	ACER	9	101	548	No Data	Year 1	1	ACER1	ACER19	ACER1Year 1
CastawayYear 2	Castaway	22	ACER	9	101	548	No Data	Year 2	0	ACER1	ACER19	ACER1Year 2
CastawayYear 3	Castaway	22	ACER	9	101	548	No Data	Year 3	0	ACER1	ACER19	ACER1Year 3
CastawayYear 1	Castaway	22	ACER	9	104	548		Year 1	0	ACER1	ACER19	ACER1Year 1
CastawayYear 2	Castaway	22	ACER	9	104	548		Year 2	0	ACER1	ACER19	ACER1Year 2
CastawayYear 3	Castaway	22	ACER	9	104	548		Year 3	0	ACER1	ACER19	ACER1Year 3
CastawayYear 1	Castaway	22	APAL	9	131	372	No Data	Year 1	1	Rocky2	Rocky29	Rocky2Year 1
CastawayYear 2	Castaway	22	APAL	9	131	372	No Data	Year 2	0	Rocky2	Rocky29	Rocky2Year 2
CastawayYear 3	Castaway	22	APAL	9	131	372	No Data	Year 3	0	Rocky2	Rocky29	Rocky2Year 3
CastawayYear 1	Castaway	22	APAL	9	132	372	No Data	Year 1	1	Rocky2	Rocky29	Rocky2Year 1
CastawayYear 2	Castaway	22	APAL	9	132	372	No Data	Year 2	0	Rocky2	Rocky29	Rocky2Year 2
CastawayYear 3	Castaway	22	APAL	9	132	372	No Data	Year 3	0	Rocky2	Rocky29	Rocky2Year 3
CastawayYear 1	Castaway	22	APAL	9	167	260	No Data	Year 1	1	Midway	Midway9	MidwayYear 1
CastawayYear 2	Castaway	22	APAL	9	167	260	No Data	Year 2	0	Midway	Midway9	MidwayYear 2
CastawayYear 3	Castaway	22	APAL	9	167	260	No Data	Year 3	0	Midway	Midway9	MidwayYear 3
CastawayYear 1	Castaway	22	APAL	9	171	260	2	Year 1	1	Midway	Midway9	MidwayYear 1
CastawayYear 2	Castaway	22	APAL	9	171	260	2	Year 2	1	Midway	Midway9	MidwayYear 2
CastawayYear 3	Castaway	22	APAL	9	171	260	2	Year 3	1	Midway	Midway9	MidwayYear 3
CastawayYear 1	Castaway	22	APAL	9	186	363	No Data	Year 1	1	Rocky	Rocky9	RockyYear 1
CastawayYear 2	Castaway	22	APAL	9	186	363	No Data	Year 2	0	Rocky	Rocky9	RockyYear 2
CastawayYear 3	Castaway	22	APAL	9	186	363	No Data	Year 3	0	Rocky	Rocky9	RockyYear 3
CastawayYear 1	Castaway	22	APAL	9	189	363		Year 1	0	Rocky	Rocky9	RockyYear 1
CastawayYear 2	Castaway	22	APAL	9	189	363		Year 2	0	Rocky	Rocky9	RockyYear 2
CastawayYear 3	Castaway	22	APAL	9	189	363		Year 3	0	Rocky	Rocky9	RockyYear 3
CastawayYear 1	Castaway	22	APAL	9	200	253	Not Harvested	Year 1	1	Gorda	Gorda9	GordaYear 1
CastawayYear 2	Castaway	22	APAL	9	200	253	Not Harvested	Year 2	1	Gorda	Gorda9	GordaYear 2
CastawayYear 3	Castaway	22	APAL	9	200	253	Not Harvested	Year 3	1	Gorda	Gorda9	GordaYear 3
CastawayYear 1	Castaway	22	APAL	9	253	475	No Data	Year 1	1	Rocky	Rocky9	RockyYear 1
CastawayYear 2	Castaway	22	APAL	9	253	475	No Data	Year 2	0	Rocky	Rocky9	RockyYear 2
CastawayYear 3	Castaway	22	APAL	9	253	475	No Data	Year 3	0	Rocky	Rocky9	RockyYear 3
CastawayYear 1	Castaway	22	APAL	9	256	475	No Data	Year 1	1	Rocky	Rocky9	RockyYear 1
CastawayYear 2	Castaway	22	APAL	9	256	475	No Data	Year 2	0	Rocky	Rocky9	RockyYear 2
CastawayYear 3	Castaway	22	APAL	9	256	475	No Data	Year 3	0	Rocky	Rocky9	RockyYear 3
GlassbottomYear 1	Glassbottom	23	APAL	9	17	258	1	Year 1	1	Midway	Midway9	MidwayYear 1
GlassbottomYear 2	Glassbottom	23	APAL	9	17	258	1	Year 2	1	Midway	Midway9	MidwayYear 2
GlassbottomYear 3	Glassbottom	23	APAL	9	17	258	1	Year 3	1	Midway	Midway9	MidwayYear 3
GlassbottomYear 1	Glassbottom	23	APAL	9	23	258	1	Year 1	1	Midway	Midway9	MidwayYear 1
GlassbottomYear 2	Glassbottom	23	APAL	9	23	258	1	Year 2	1	Midway	Midway9	MidwayYear 2
GlassbottomYear 3	Glassbottom	23	APAL	9	23	258	1	Year 3	1	Midway	Midway9	MidwayYear 3
GlassbottomYear 1	Glassbottom	23	ACER	9	41	268	1,2	Year 1	1	ACER1	ACER19	ACER1Year 1
GlassbottomYear 2	Glassbottom	23	ACER	9	41	268	1,2	Year 2	1	ACER1	ACER19	ACER1Year 2
GlassbottomYear 3	Glassbottom	23	ACER	9	41	268	1,2	Year 3	1	ACER1	ACER19	ACER1Year 3
GlassbottomYear 1	Glassbottom	23	ACER	9	42	268	1	Year 1	1	ACER1	ACER19	ACER1Year 1
GlassbottomYear 2	Glassbottom	23	ACER	9	42	268	1	Year 2	1	ACER1	ACER19	ACER1Year 2
GlassbottomYear 3	Glassbottom	23	ACER	9	42	268	1	Year 3	1	ACER1	ACER19	ACER1Year 3
GlassbottomYear 1	Glassbottom	23	ACER	9	69	530	1	Year 1	1	530	5309	530Year 1
GlassbottomYear 2	Glassbottom	23	ACER	9	69	530	1	Year 2	1	530	5309	530Year 2
GlassbottomYear 3	Glassbottom	23	ACER	9	69	530	1	Year 3	1	530	5309	530Year 3
GlassbottomYear 1	Glassbottom	23	ACER	9	70	530	1	Year 1	1	530	5309	530Year 1
GlassbottomYear 2	Glassbottom	23	ACER	9	70	530	1	Year 2	1	530	5309	530Year 2
GlassbottomYear 3	Glassbottom	23	ACER	9	70	530	1	Year 3	1	530	5309	530Year 3
GlassbottomYear 1	Glassbottom	23	ACER	9	87	272	1,2	Year 1	1	ACER1	ACER19	ACER1Year 1
GlassbottomYear 2	Glassbottom	23	ACER	9	87	272	1,2	Year 2	1	ACER1	ACER19	ACER1Year 2
GlassbottomYear 3	Glassbottom	23	ACER	9	87	272	1,2	Year 3	1	ACER1	ACER19	ACER1Year 3
GlassbottomYear 1	Glassbottom	23	ACER	9	88	272	1,2	Year 1	1	ACER1	ACER19	ACER1Year 1
GlassbottomYear 2	Glassbottom	23	ACER	9	88	272	1,2	Year 2	1	ACER1	ACER19	ACER1Year 2
GlassbottomYear 3	Glassbottom	23	ACER	9	88	272	1,2	Year 3	1	ACER1	ACER19	ACER1Year 3
GlassbottomYear 1	Glassbottom	23	APAL	9	116	256	1	Year 1	1	Rocky	Rocky9	RockyYear 1
GlassbottomYear 2	Glassbottom	23	APAL	9	116	256	1	Year 2	1	Rocky	Rocky9	RockyYear 2
GlassbottomYear 3	Glassbottom	23	APAL	9	116	256	1	Year 3	1	Rocky	Rocky9	RockyYear 3
GlassbottomYear 1	Glassbottom	23	APAL	9	125	256	1	Year 1	1	Rocky	Rocky9	RockyYear 1
GlassbottomYear 2	Glassbottom	23	APAL	9	125	256	1	Year 2	1	Rocky	Rocky9	RockyYear 2
GlassbottomYear 3	Glassbottom	23	APAL	9	125	256	1	Year 3	1	Rocky	Rocky9	RockyYear 3
GlassbottomYear 1	Glassbottom	23	APAL	9	149	260	1	Year 1	1	Midway	Midway9	MidwayYear 1
GlassbottomYear 2	Glassbottom	23	APAL	9	149	260	1	Year 2	1	Midway	Midway9	MidwayYear 2
GlassbottomYear 3	Glassbottom	23	APAL	9	149	260	1	Year 3	1	Midway	Midway9	MidwayYear 3
GlassbottomYear 1	Glassbottom	23	APAL	9	150	260	1	Year 1	1	Midway	Midway9	MidwayYear 1
GlassbottomYear 2	Glassbottom	23	APAL	9	150	260	1	Year 2	1	Midway	Midway9	MidwayYear 2
GlassbottomYear 3	Glassbottom	23	APAL	9	150	260	1	Year 3	1	Midway	Midway9	MidwayYear 3
GlassbottomYear 1	Glassbottom	23	APAL	9	218	401	1	Year 1	1	unknown	unknown9	unknownYear 1
GlassbottomYear 2	Glassbottom	23	APAL	9	218	401	1	Year 2	1	unknown	unknown9	unknownYear 2
GlassbottomYear 3	Glassbottom	23	APAL	9	218	401	1	Year 3	1	unknown	unknown9	unknownYear 3
GlassbottomYear 1	Glassbottom	23	APAL	9	219	401	1	Year 1	1	unknown	unknown9	unknownYear 1
GlassbottomYear 2	Glassbottom	23	APAL	9	219	401	1	Year 2	1	unknown	unknown9	unknownYear 2
GlassbottomYear 3	Glassbottom	23	APAL	9	219	401	1	Year 3	1	unknown	unknown9	unknownYear 3
GlassbottomYear 1	Glassbottom	23	APAL	9	230	369	1	Year 1	1	unknown	unknown9	unknownYear 1
GlassbottomYear 2	Glassbottom	23	APAL	9	230	369	1	Year 2	1	unknown	unknown9	unknownYear 2
GlassbottomYear 3	Glassbottom	23	APAL	9	230	369	1	Year 3	1	unknown	unknown9	unknownYear 3
GlassbottomYear 1	Glassbottom	23	APAL	9	239	369	1	Year 1	1	unknown	unknown9	unknownYear 1
GlassbottomYear 2	Glassbottom	23	APAL	9	239	369	1	Year 2	1	unknown	unknown9	unknownYear 2
GlassbottomYear 3	Glassbottom	23	APAL	9	239	369	1	Year 3	1	unknown	unknown9	unknownYear 3
GlassbottomYear 1	Glassbottom	24	APAL	9	18	258	2	Year 1	1	Midway	Midway9	MidwayYear 1
GlassbottomYear 2	Glassbottom	24	APAL	9	18	258	2	Year 2	1	Midway	Midway9	MidwayYear 2
GlassbottomYear 3	Glassbottom	24	APAL	9	18	258	2	Year 3	1	Midway	Midway9	MidwayYear 3
GlassbottomYear 1	Glassbottom	24	APAL	9	22	258	Not Harvested	Year 1	1	Midway	Midway9	MidwayYear 1
GlassbottomYear 2	Glassbottom	24	APAL	9	22	258	Not Harvested	Year 2	1	Midway	Midway9	MidwayYear 2
GlassbottomYear 3	Glassbottom	24	APAL	9	22	258	Not Harvested	Year 3	1	Midway	Midway9	MidwayYear 3
GlassbottomYear 1	Glassbottom	24	ACER	9	39	268	2	Year 1	1	ACER1	ACER19	ACER1Year 1
GlassbottomYear 2	Glassbottom	24	ACER	9	39	268	2	Year 2	1	ACER1	ACER19	ACER1Year 2
GlassbottomYear 3	Glassbottom	24	ACER	9	39	268	2	Year 3	1	ACER1	ACER19	ACER1Year 3
GlassbottomYear 1	Glassbottom	24	ACER	9	40	268	2	Year 1	1	ACER1	ACER19	ACER1Year 1
GlassbottomYear 2	Glassbottom	24	ACER	9	40	268	2	Year 2	1	ACER1	ACER19	ACER1Year 2
GlassbottomYear 3	Glassbottom	24	ACER	9	40	268	2	Year 3	1	ACER1	ACER19	ACER1Year 3
GlassbottomYear 1	Glassbottom	24	ACER	9	71	530	2	Year 1	1	530	5309	530Year 1
GlassbottomYear 2	Glassbottom	24	ACER	9	71	530	2	Year 2	1	530	5309	530Year 2
GlassbottomYear 3	Glassbottom	24	ACER	9	71	530	2	Year 3	1	530	5309	530Year 3
GlassbottomYear 1	Glassbottom	24	ACER	9	80	530	2	Year 1	1	530	5309	530Year 1
GlassbottomYear 2	Glassbottom	24	ACER	9	80	530	2	Year 2	1	530	5309	530Year 2
GlassbottomYear 3	Glassbottom	24	ACER	9	80	530	2	Year 3	1	530	5309	530Year 3
GlassbottomYear 1	Glassbottom	24	ACER	9	89	272	2	Year 1	1	ACER1	ACER19	ACER1Year 1
GlassbottomYear 2	Glassbottom	24	ACER	9	89	272	2	Year 2	1	ACER1	ACER19	ACER1Year 2
GlassbottomYear 3	Glassbottom	24	ACER	9	89	272	2	Year 3	1	ACER1	ACER19	ACER1Year 3
GlassbottomYear 1	Glassbottom	24	ACER	9	90	272	2	Year 1	1	ACER1	ACER19	ACER1Year 1
GlassbottomYear 2	Glassbottom	24	ACER	9	90	272	2	Year 2	1	ACER1	ACER19	ACER1Year 2
GlassbottomYear 3	Glassbottom	24	ACER	9	90	272	2	Year 3	1	ACER1	ACER19	ACER1Year 3
GlassbottomYear 1	Glassbottom	24	APAL	9	117	256	2	Year 1	1	Rocky	Rocky9	RockyYear 1
GlassbottomYear 2	Glassbottom	24	APAL	9	117	256	2	Year 2	1	Rocky	Rocky9	RockyYear 2
GlassbottomYear 3	Glassbottom	24	APAL	9	117	256	2	Year 3	1	Rocky	Rocky9	RockyYear 3
GlassbottomYear 1	Glassbottom	24	APAL	9	124	256	2	Year 1	1	Rocky	Rocky9	RockyYear 1
GlassbottomYear 2	Glassbottom	24	APAL	9	124	256	2	Year 2	1	Rocky	Rocky9	RockyYear 2
GlassbottomYear 3	Glassbottom	24	APAL	9	124	256	2	Year 3	1	Rocky	Rocky9	RockyYear 3
GlassbottomYear 1	Glassbottom	24	APAL	9	153	260	2	Year 1	1	Midway	Midway9	MidwayYear 1
GlassbottomYear 2	Glassbottom	24	APAL	9	153	260	2	Year 2	1	Midway	Midway9	MidwayYear 2
GlassbottomYear 3	Glassbottom	24	APAL	9	153	260	2	Year 3	1	Midway	Midway9	MidwayYear 3
GlassbottomYear 1	Glassbottom	24	APAL	9	154	260	2	Year 1	1	Midway	Midway9	MidwayYear 1
GlassbottomYear 2	Glassbottom	24	APAL	9	154	260	2	Year 2	1	Midway	Midway9	MidwayYear 2
GlassbottomYear 3	Glassbottom	24	APAL	9	154	260	2	Year 3	1	Midway	Midway9	MidwayYear 3
GlassbottomYear 1	Glassbottom	24	APAL	9	213	401	2	Year 1	1	unknown	unknown9	unknownYear 1
GlassbottomYear 2	Glassbottom	24	APAL	9	213	401	2	Year 2	1	unknown	unknown9	unknownYear 2
GlassbottomYear 3	Glassbottom	24	APAL	9	213	401	2	Year 3	1	unknown	unknown9	unknownYear 3
GlassbottomYear 1	Glassbottom	24	APAL	9	217	401	2	Year 1	1	unknown	unknown9	unknownYear 1
GlassbottomYear 2	Glassbottom	24	APAL	9	217	401	2	Year 2	1	unknown	unknown9	unknownYear 2
GlassbottomYear 3	Glassbottom	24	APAL	9	217	401	2	Year 3	1	unknown	unknown9	unknownYear 3
GlassbottomYear 1	Glassbottom	24	APAL	9	225	369	2	Year 1	1	unknown	unknown9	unknownYear 1
GlassbottomYear 2	Glassbottom	24	APAL	9	225	369	2	Year 2	1	unknown	unknown9	unknownYear 2
GlassbottomYear 3	Glassbottom	24	APAL	9	225	369	2	Year 3	1	unknown	unknown9	unknownYear 3
GlassbottomYear 1	Glassbottom	24	APAL	9	240	369	2	Year 1	1	unknown	unknown9	unknownYear 1
GlassbottomYear 2	Glassbottom	24	APAL	9	240	369	2	Year 2	1	unknown	unknown9	unknownYear 2
GlassbottomYear 3	Glassbottom	24	APAL	9	240	369	2	Year 3	1	unknown	unknown9	unknownYear 3
CastawayYear 1	Castaway	31	ACER	7.5	12	266	2	Year 1	1	ACER1	ACER17.5	ACER1Year 1
CastawayYear 2	Castaway	31	ACER	7.5	12	266	2	Year 2	1	ACER1	ACER17.5	ACER1Year 2
CastawayYear 3	Castaway	31	ACER	7.5	12	266	2	Year 3	1	ACER1	ACER17.5	ACER1Year 3
CastawayYear 1	Castaway	31	ACER	7.5	14	266	2	Year 1	1	ACER1	ACER17.5	ACER1Year 1
CastawayYear 2	Castaway	31	ACER	7.5	14	266	2	Year 2	1	ACER1	ACER17.5	ACER1Year 2
CastawayYear 3	Castaway	31	ACER	7.5	14	266	2	Year 3	1	ACER1	ACER17.5	ACER1Year 3
CastawayYear 1	Castaway	31	APAL	7.5	57	251	Not Harvested	Year 1	1	Midway	Midway7.5	MidwayYear 1
CastawayYear 2	Castaway	31	APAL	7.5	57	251	Not Harvested	Year 2	1	Midway	Midway7.5	MidwayYear 2
CastawayYear 3	Castaway	31	APAL	7.5	57	251	Not Harvested	Year 3	1	Midway	Midway7.5	MidwayYear 3
CastawayYear 1	Castaway	31	APAL	7.5	64	251	2	Year 1	1	Midway	Midway7.5	MidwayYear 1
CastawayYear 2	Castaway	31	APAL	7.5	64	251	2	Year 2	1	Midway	Midway7.5	MidwayYear 2
CastawayYear 3	Castaway	31	APAL	7.5	64	251	2	Year 3	1	Midway	Midway7.5	MidwayYear 3
CastawayYear 1	Castaway	31	ACER	7.5	107	548	2	Year 1	1	ACER1	ACER17.5	ACER1Year 1
CastawayYear 2	Castaway	31	ACER	7.5	107	548	2	Year 2	1	ACER1	ACER17.5	ACER1Year 2
CastawayYear 3	Castaway	31	ACER	7.5	107	548	2	Year 3	1	ACER1	ACER17.5	ACER1Year 3
CastawayYear 1	Castaway	31	APAL	7.5	135	372	2	Year 1	1	Rocky2	Rocky27.5	Rocky2Year 1
CastawayYear 2	Castaway	31	APAL	7.5	135	372	2	Year 2	1	Rocky2	Rocky27.5	Rocky2Year 2
CastawayYear 3	Castaway	31	APAL	7.5	135	372	2	Year 3	1	Rocky2	Rocky27.5	Rocky2Year 3
CastawayYear 1	Castaway	31	APAL	7.5	136	372		Year 1	0	Rocky2	Rocky27.5	Rocky2Year 1
CastawayYear 2	Castaway	31	APAL	7.5	136	372		Year 2	0	Rocky2	Rocky27.5	Rocky2Year 2
CastawayYear 3	Castaway	31	APAL	7.5	136	372		Year 3	0	Rocky2	Rocky27.5	Rocky2Year 3
CastawayYear 1	Castaway	31	APAL	7.5	162	260	2	Year 1	1	Midway	Midway7.5	MidwayYear 1
CastawayYear 2	Castaway	31	APAL	7.5	162	260	2	Year 2	1	Midway	Midway7.5	MidwayYear 2
CastawayYear 3	Castaway	31	APAL	7.5	162	260	2	Year 3	1	Midway	Midway7.5	MidwayYear 3
CastawayYear 1	Castaway	31	APAL	7.5	165	260	2	Year 1	1	Midway	Midway7.5	MidwayYear 1
CastawayYear 2	Castaway	31	APAL	7.5	165	260	2	Year 2	1	Midway	Midway7.5	MidwayYear 2
CastawayYear 3	Castaway	31	APAL	7.5	165	260	2	Year 3	1	Midway	Midway7.5	MidwayYear 3
CastawayYear 1	Castaway	31	APAL	7.5	179	363	2	Year 1	1	Rocky	Rocky7.5	RockyYear 1
CastawayYear 2	Castaway	31	APAL	7.5	179	363	2	Year 2	1	Rocky	Rocky7.5	RockyYear 2
CastawayYear 3	Castaway	31	APAL	7.5	179	363	2	Year 3	1	Rocky	Rocky7.5	RockyYear 3
CastawayYear 1	Castaway	31	APAL	7.5	190	363	2	Year 1	1	Rocky	Rocky7.5	RockyYear 1
CastawayYear 2	Castaway	31	APAL	7.5	190	363	2	Year 2	1	Rocky	Rocky7.5	RockyYear 2
CastawayYear 3	Castaway	31	APAL	7.5	190	363	2	Year 3	1	Rocky	Rocky7.5	RockyYear 3
CastawayYear 1	Castaway	31	APAL	7.5	195	253	2	Year 1	1	Gorda	Gorda7.5	GordaYear 1
CastawayYear 2	Castaway	31	APAL	7.5	195	253	2	Year 2	1	Gorda	Gorda7.5	GordaYear 2
CastawayYear 3	Castaway	31	APAL	7.5	195	253	2	Year 3	1	Gorda	Gorda7.5	GordaYear 3
CastawayYear 1	Castaway	31	APAL	7.5	196	253	2	Year 1	1	Gorda	Gorda7.5	GordaYear 1
CastawayYear 2	Castaway	31	APAL	7.5	196	253	2	Year 2	1	Gorda	Gorda7.5	GordaYear 2
CastawayYear 3	Castaway	31	APAL	7.5	196	253	2	Year 3	1	Gorda	Gorda7.5	GordaYear 3
CastawayYear 1	Castaway	31	APAL	7.5	249	475	2	Year 1	1	Rocky	Rocky7.5	RockyYear 1
CastawayYear 2	Castaway	31	APAL	7.5	249	475	2	Year 2	1	Rocky	Rocky7.5	RockyYear 2
CastawayYear 3	Castaway	31	APAL	7.5	249	475	2	Year 3	1	Rocky	Rocky7.5	RockyYear 3
CastawayYear 1	Castaway	31	APAL	7.5	255	475	2	Year 1	1	Rocky	Rocky7.5	RockyYear 1
CastawayYear 2	Castaway	31	APAL	7.5	255	475	2	Year 2	1	Rocky	Rocky7.5	RockyYear 2
CastawayYear 3	Castaway	31	APAL	7.5	255	475	2	Year 3	1	Rocky	Rocky7.5	RockyYear 3
CastawayYear 1	Castaway	32	ACER	7.5	2	266	2	Year 1	1	ACER1	ACER17.5	ACER1Year 1
CastawayYear 2	Castaway	32	ACER	7.5	2	266	2	Year 2	1	ACER1	ACER17.5	ACER1Year 2
CastawayYear 3	Castaway	32	ACER	7.5	2	266	2	Year 3	1	ACER1	ACER17.5	ACER1Year 3
CastawayYear 1	Castaway	32	ACER	7.5	7	266	2	Year 1	1	ACER1	ACER17.5	ACER1Year 1
CastawayYear 2	Castaway	32	ACER	7.5	7	266	2	Year 2	1	ACER1	ACER17.5	ACER1Year 2
CastawayYear 3	Castaway	32	ACER	7.5	7	266	2	Year 3	1	ACER1	ACER17.5	ACER1Year 3
CastawayYear 1	Castaway	32	APAL	7.5	49	251	No Data	Year 1	1	Midway	Midway7.5	MidwayYear 1
CastawayYear 2	Castaway	32	APAL	7.5	49	251	No Data	Year 2	0	Midway	Midway7.5	MidwayYear 2
CastawayYear 3	Castaway	32	APAL	7.5	49	251	No Data	Year 3	0	Midway	Midway7.5	MidwayYear 3
CastawayYear 1	Castaway	32	APAL	7.5	50	251	No Data	Year 1	1	Midway	Midway7.5	MidwayYear 1
CastawayYear 2	Castaway	32	APAL	7.5	50	251	No Data	Year 2	0	Midway	Midway7.5	MidwayYear 2
CastawayYear 3	Castaway	32	APAL	7.5	50	251	No Data	Year 3	0	Midway	Midway7.5	MidwayYear 3
CastawayYear 1	Castaway	32	ACER	7.5	99	548	No Data	Year 1	1	ACER1	ACER17.5	ACER1Year 1
CastawayYear 2	Castaway	32	ACER	7.5	99	548	No Data	Year 2	1	ACER1	ACER17.5	ACER1Year 2
CastawayYear 3	Castaway	32	ACER	7.5	99	548	No Data	Year 3	0	ACER1	ACER17.5	ACER1Year 3
CastawayYear 1	Castaway	32	ACER	7.5	106	548	No Data	Year 1	1	ACER1	ACER17.5	ACER1Year 1
CastawayYear 2	Castaway	32	ACER	7.5	106	548	No Data	Year 2	1	ACER1	ACER17.5	ACER1Year 2
CastawayYear 3	Castaway	32	ACER	7.5	106	548	No Data	Year 3	1	ACER1	ACER17.5	ACER1Year 3
CastawayYear 1	Castaway	32	APAL	7.5	140	372	No Data	Year 1	1	Rocky2	Rocky27.5	Rocky2Year 1
CastawayYear 2	Castaway	32	APAL	7.5	140	372	No Data	Year 2	0	Rocky2	Rocky27.5	Rocky2Year 2
CastawayYear 3	Castaway	32	APAL	7.5	140	372	No Data	Year 3	0	Rocky2	Rocky27.5	Rocky2Year 3
CastawayYear 1	Castaway	32	APAL	7.5	141	372	No Data	Year 1	1	Rocky2	Rocky27.5	Rocky2Year 1
CastawayYear 2	Castaway	32	APAL	7.5	141	372	No Data	Year 2	0	Rocky2	Rocky27.5	Rocky2Year 2
CastawayYear 3	Castaway	32	APAL	7.5	141	372	No Data	Year 3	0	Rocky2	Rocky27.5	Rocky2Year 3
CastawayYear 1	Castaway	32	APAL	7.5	166	260	No Data	Year 1	1	Midway	Midway7.5	MidwayYear 1
CastawayYear 2	Castaway	32	APAL	7.5	166	260	No Data	Year 2	0	Midway	Midway7.5	MidwayYear 2
CastawayYear 3	Castaway	32	APAL	7.5	166	260	No Data	Year 3	0	Midway	Midway7.5	MidwayYear 3
CastawayYear 1	Castaway	32	APAL	7.5	173	260	2	Year 1	1	Midway	Midway7.5	MidwayYear 1
CastawayYear 2	Castaway	32	APAL	7.5	173	260	2	Year 2	1	Midway	Midway7.5	MidwayYear 2
CastawayYear 3	Castaway	32	APAL	7.5	173	260	2	Year 3	1	Midway	Midway7.5	MidwayYear 3
CastawayYear 1	Castaway	32	APAL	7.5	183	363	2	Year 1	1	Rocky	Rocky7.5	RockyYear 1
CastawayYear 2	Castaway	32	APAL	7.5	183	363	2	Year 2	1	Rocky	Rocky7.5	RockyYear 2
CastawayYear 3	Castaway	32	APAL	7.5	183	363	2	Year 3	1	Rocky	Rocky7.5	RockyYear 3
CastawayYear 1	Castaway	32	APAL	7.5	191	363	2	Year 1	1	Rocky	Rocky7.5	RockyYear 1
CastawayYear 2	Castaway	32	APAL	7.5	191	363	2	Year 2	1	Rocky	Rocky7.5	RockyYear 2
CastawayYear 3	Castaway	32	APAL	7.5	191	363	2	Year 3	1	Rocky	Rocky7.5	RockyYear 3
CastawayYear 1	Castaway	32	APAL	7.5	203	253	No Data	Year 1	1	Gorda	Gorda7.5	GordaYear 1
CastawayYear 2	Castaway	32	APAL	7.5	203	253	No Data	Year 2	0	Gorda	Gorda7.5	GordaYear 2
CastawayYear 3	Castaway	32	APAL	7.5	203	253	No Data	Year 3	0	Gorda	Gorda7.5	GordaYear 3
CastawayYear 1	Castaway	32	APAL	7.5	204	253	No Data	Year 1	1	Gorda	Gorda7.5	GordaYear 1
CastawayYear 2	Castaway	32	APAL	7.5	204	253	No Data	Year 2	0	Gorda	Gorda7.5	GordaYear 2
CastawayYear 3	Castaway	32	APAL	7.5	204	253	No Data	Year 3	0	Gorda	Gorda7.5	GordaYear 3
CastawayYear 1	Castaway	32	APAL	7.5	243	475	2	Year 1	1	Rocky	Rocky7.5	RockyYear 1
CastawayYear 2	Castaway	32	APAL	7.5	243	475	2	Year 2	1	Rocky	Rocky7.5	RockyYear 2
CastawayYear 3	Castaway	32	APAL	7.5	243	475	2	Year 3	1	Rocky	Rocky7.5	RockyYear 3
CastawayYear 1	Castaway	32	APAL	7.5	244	475	2	Year 1	1	Rocky	Rocky7.5	RockyYear 1
CastawayYear 2	Castaway	32	APAL	7.5	244	475	2	Year 2	1	Rocky	Rocky7.5	RockyYear 2
CastawayYear 3	Castaway	32	APAL	7.5	244	475	2	Year 3	0	Rocky	Rocky7.5	RockyYear 3
GlassbottomYear 1	Glassbottom	33	APAL	7.5	24	258	1	Year 1	1	Midway	Midway7.5	MidwayYear 1
GlassbottomYear 2	Glassbottom	33	APAL	7.5	24	258	1	Year 2	1	Midway	Midway7.5	MidwayYear 2
GlassbottomYear 3	Glassbottom	33	APAL	7.5	24	258	1	Year 3	1	Midway	Midway7.5	MidwayYear 3
GlassbottomYear 1	Glassbottom	33	APAL	7.5	25	258	1	Year 1	1	Midway	Midway7.5	MidwayYear 1
GlassbottomYear 2	Glassbottom	33	APAL	7.5	25	258	1	Year 2	1	Midway	Midway7.5	MidwayYear 2
GlassbottomYear 3	Glassbottom	33	APAL	7.5	25	258	1	Year 3	1	Midway	Midway7.5	MidwayYear 3
GlassbottomYear 1	Glassbottom	33	ACER	7.5	33	268	1,2	Year 1	1	ACER1	ACER17.5	ACER1Year 1
GlassbottomYear 2	Glassbottom	33	ACER	7.5	33	268	1,2	Year 2	1	ACER1	ACER17.5	ACER1Year 2
GlassbottomYear 3	Glassbottom	33	ACER	7.5	33	268	1,2	Year 3	1	ACER1	ACER17.5	ACER1Year 3
GlassbottomYear 1	Glassbottom	33	ACER	7.5	34	268	1,2	Year 1	1	ACER1	ACER17.5	ACER1Year 1
GlassbottomYear 2	Glassbottom	33	ACER	7.5	34	268	1,2	Year 2	1	ACER1	ACER17.5	ACER1Year 2
GlassbottomYear 3	Glassbottom	33	ACER	7.5	34	268	1,2	Year 3	1	ACER1	ACER17.5	ACER1Year 3
GlassbottomYear 1	Glassbottom	33	ACER	7.5	65	530	1,2	Year 1	1	530	5307.5	530Year 1
GlassbottomYear 2	Glassbottom	33	ACER	7.5	65	530	1,2	Year 2	1	530	5307.5	530Year 2
GlassbottomYear 3	Glassbottom	33	ACER	7.5	65	530	1,2	Year 3	1	530	5307.5	530Year 3
GlassbottomYear 1	Glassbottom	33	ACER	7.5	73	530	1,2	Year 1	1	530	5307.5	530Year 1
GlassbottomYear 2	Glassbottom	33	ACER	7.5	73	530	1,2	Year 2	1	530	5307.5	530Year 2
GlassbottomYear 3	Glassbottom	33	ACER	7.5	73	530	1,2	Year 3	1	530	5307.5	530Year 3
GlassbottomYear 1	Glassbottom	33	ACER	7.5	95	272	1,2	Year 1	1	ACER1	ACER17.5	ACER1Year 1
GlassbottomYear 2	Glassbottom	33	ACER	7.5	95	272	1,2	Year 2	1	ACER1	ACER17.5	ACER1Year 2
GlassbottomYear 3	Glassbottom	33	ACER	7.5	95	272	1,2	Year 3	1	ACER1	ACER17.5	ACER1Year 3
GlassbottomYear 1	Glassbottom	33	ACER	7.5	96	272	1	Year 1	1	ACER1	ACER17.5	ACER1Year 1
GlassbottomYear 2	Glassbottom	33	ACER	7.5	96	272	1	Year 2	1	ACER1	ACER17.5	ACER1Year 2
GlassbottomYear 3	Glassbottom	33	ACER	7.5	96	272	1	Year 3	1	ACER1	ACER17.5	ACER1Year 3
GlassbottomYear 1	Glassbottom	33	APAL	7.5	120	256	1	Year 1	1	Rocky	Rocky7.5	RockyYear 1
GlassbottomYear 2	Glassbottom	33	APAL	7.5	120	256	1	Year 2	1	Rocky	Rocky7.5	RockyYear 2
GlassbottomYear 3	Glassbottom	33	APAL	7.5	120	256	1	Year 3	1	Rocky	Rocky7.5	RockyYear 3
GlassbottomYear 1	Glassbottom	33	APAL	7.5	121	256	1,2	Year 1	1	Rocky	Rocky7.5	RockyYear 1
GlassbottomYear 2	Glassbottom	33	APAL	7.5	121	256	1,2	Year 2	1	Rocky	Rocky7.5	RockyYear 2
GlassbottomYear 3	Glassbottom	33	APAL	7.5	121	256	1,2	Year 3	1	Rocky	Rocky7.5	RockyYear 3
GlassbottomYear 1	Glassbottom	33	APAL	7.5	155	260	1	Year 1	1	Midway	Midway7.5	MidwayYear 1
GlassbottomYear 2	Glassbottom	33	APAL	7.5	155	260	1	Year 2	1	Midway	Midway7.5	MidwayYear 2
GlassbottomYear 3	Glassbottom	33	APAL	7.5	155	260	1	Year 3	1	Midway	Midway7.5	MidwayYear 3
GlassbottomYear 1	Glassbottom	33	APAL	7.5	156	260	1	Year 1	1	Midway	Midway7.5	MidwayYear 1
GlassbottomYear 2	Glassbottom	33	APAL	7.5	156	260	1	Year 2	1	Midway	Midway7.5	MidwayYear 2
GlassbottomYear 3	Glassbottom	33	APAL	7.5	156	260	1	Year 3	1	Midway	Midway7.5	MidwayYear 3
GlassbottomYear 1	Glassbottom	33	APAL	7.5	209	401	1	Year 1	1	unknown	unknown7.5	unknownYear 1
GlassbottomYear 2	Glassbottom	33	APAL	7.5	209	401	1	Year 2	1	unknown	unknown7.5	unknownYear 2
GlassbottomYear 3	Glassbottom	33	APAL	7.5	209	401	1	Year 3	1	unknown	unknown7.5	unknownYear 3
GlassbottomYear 1	Glassbottom	33	APAL	7.5	215	401	1	Year 1	1	unknown	unknown7.5	unknownYear 1
GlassbottomYear 2	Glassbottom	33	APAL	7.5	215	401	1	Year 2	1	unknown	unknown7.5	unknownYear 2
GlassbottomYear 3	Glassbottom	33	APAL	7.5	215	401	1	Year 3	1	unknown	unknown7.5	unknownYear 3
GlassbottomYear 1	Glassbottom	33	APAL	7.5	232	369	1	Year 1	1	unknown	unknown7.5	unknownYear 1
GlassbottomYear 2	Glassbottom	33	APAL	7.5	232	369	1	Year 2	1	unknown	unknown7.5	unknownYear 2
GlassbottomYear 3	Glassbottom	33	APAL	7.5	232	369	1	Year 3	1	unknown	unknown7.5	unknownYear 3
GlassbottomYear 1	Glassbottom	33	APAL	7.5	237	369	1	Year 1	1	unknown	unknown7.5	unknownYear 1
GlassbottomYear 2	Glassbottom	33	APAL	7.5	237	369	1	Year 2	1	unknown	unknown7.5	unknownYear 2
GlassbottomYear 3	Glassbottom	33	APAL	7.5	237	369	1	Year 3	1	unknown	unknown7.5	unknownYear 3
GlassbottomYear 1	Glassbottom	34	APAL	7.5	31	258	2	Year 1	1	Midway	Midway7.5	MidwayYear 1
GlassbottomYear 2	Glassbottom	34	APAL	7.5	31	258	2	Year 2	1	Midway	Midway7.5	MidwayYear 2
GlassbottomYear 3	Glassbottom	34	APAL	7.5	31	258	2	Year 3	1	Midway	Midway7.5	MidwayYear 3
GlassbottomYear 1	Glassbottom	34	APAL	7.5	32	258	2	Year 1	1	Midway	Midway7.5	MidwayYear 1
GlassbottomYear 2	Glassbottom	34	APAL	7.5	32	258	2	Year 2	1	Midway	Midway7.5	MidwayYear 2
GlassbottomYear 3	Glassbottom	34	APAL	7.5	32	258	2	Year 3	1	Midway	Midway7.5	MidwayYear 3
GlassbottomYear 1	Glassbottom	34	ACER	7.5	45	268	2	Year 1	1	ACER1	ACER17.5	ACER1Year 1
GlassbottomYear 2	Glassbottom	34	ACER	7.5	45	268	2	Year 2	1	ACER1	ACER17.5	ACER1Year 2
GlassbottomYear 3	Glassbottom	34	ACER	7.5	45	268	2	Year 3	1	ACER1	ACER17.5	ACER1Year 3
GlassbottomYear 1	Glassbottom	34	ACER	7.5	46	268	2	Year 1	1	ACER1	ACER17.5	ACER1Year 1
GlassbottomYear 2	Glassbottom	34	ACER	7.5	46	268	2	Year 2	1	ACER1	ACER17.5	ACER1Year 2
GlassbottomYear 3	Glassbottom	34	ACER	7.5	46	268	2	Year 3	1	ACER1	ACER17.5	ACER1Year 3
GlassbottomYear 1	Glassbottom	34	ACER	7.5	74	530	2	Year 1	1	530	5307.5	530Year 1
GlassbottomYear 2	Glassbottom	34	ACER	7.5	74	530	2	Year 2	1	530	5307.5	530Year 2
GlassbottomYear 3	Glassbottom	34	ACER	7.5	74	530	2	Year 3	1	530	5307.5	530Year 3
GlassbottomYear 1	Glassbottom	34	ACER	7.5	78	530	2	Year 1	1	530	5307.5	530Year 1
GlassbottomYear 2	Glassbottom	34	ACER	7.5	78	530	2	Year 2	1	530	5307.5	530Year 2
GlassbottomYear 3	Glassbottom	34	ACER	7.5	78	530	2	Year 3	1	530	5307.5	530Year 3
GlassbottomYear 1	Glassbottom	34	ACER	7.5	83	272	2	Year 1	1	ACER1	ACER17.5	ACER1Year 1
GlassbottomYear 2	Glassbottom	34	ACER	7.5	83	272	2	Year 2	1	ACER1	ACER17.5	ACER1Year 2
GlassbottomYear 3	Glassbottom	34	ACER	7.5	83	272	2	Year 3	1	ACER1	ACER17.5	ACER1Year 3
GlassbottomYear 1	Glassbottom	34	ACER	7.5	84	272		Year 1	0	ACER1	ACER17.5	ACER1Year 1
GlassbottomYear 2	Glassbottom	34	ACER	7.5	84	272		Year 2	0	ACER1	ACER17.5	ACER1Year 2
GlassbottomYear 3	Glassbottom	34	ACER	7.5	84	272		Year 3	0	ACER1	ACER17.5	ACER1Year 3
GlassbottomYear 1	Glassbottom	34	APAL	7.5	114	256	2	Year 1	1	Rocky	Rocky7.5	RockyYear 1
GlassbottomYear 2	Glassbottom	34	APAL	7.5	114	256	2	Year 2	1	Rocky	Rocky7.5	RockyYear 2
GlassbottomYear 3	Glassbottom	34	APAL	7.5	114	256	2	Year 3	1	Rocky	Rocky7.5	RockyYear 3
GlassbottomYear 1	Glassbottom	34	APAL	7.5	127	256	2	Year 1	1	Rocky	Rocky7.5	RockyYear 1
GlassbottomYear 2	Glassbottom	34	APAL	7.5	127	256	2	Year 2	1	Rocky	Rocky7.5	RockyYear 2
GlassbottomYear 3	Glassbottom	34	APAL	7.5	127	256	2	Year 3	1	Rocky	Rocky7.5	RockyYear 3
GlassbottomYear 1	Glassbottom	34	APAL	7.5	147	260	2	Year 1	1	Midway	Midway7.5	MidwayYear 1
GlassbottomYear 2	Glassbottom	34	APAL	7.5	147	260	2	Year 2	1	Midway	Midway7.5	MidwayYear 2
GlassbottomYear 3	Glassbottom	34	APAL	7.5	147	260	2	Year 3	1	Midway	Midway7.5	MidwayYear 3
GlassbottomYear 1	Glassbottom	34	APAL	7.5	148	260	2	Year 1	1	Midway	Midway7.5	MidwayYear 1
GlassbottomYear 2	Glassbottom	34	APAL	7.5	148	260	2	Year 2	1	Midway	Midway7.5	MidwayYear 2
GlassbottomYear 3	Glassbottom	34	APAL	7.5	148	260	2	Year 3	1	Midway	Midway7.5	MidwayYear 3
GlassbottomYear 1	Glassbottom	34	APAL	7.5	210	401	2	Year 1	1	unknown	unknown7.5	unknownYear 1
GlassbottomYear 2	Glassbottom	34	APAL	7.5	210	401	2	Year 2	1	unknown	unknown7.5	unknownYear 2
GlassbottomYear 3	Glassbottom	34	APAL	7.5	210	401	2	Year 3	1	unknown	unknown7.5	unknownYear 3
GlassbottomYear 1	Glassbottom	34	APAL	7.5	223	401	2	Year 1	1	unknown	unknown7.5	unknownYear 1
GlassbottomYear 2	Glassbottom	34	APAL	7.5	223	401	2	Year 2	1	unknown	unknown7.5	unknownYear 2
GlassbottomYear 3	Glassbottom	34	APAL	7.5	223	401	2	Year 3	1	unknown	unknown7.5	unknownYear 3
GlassbottomYear 1	Glassbottom	34	APAL	7.5	226	369	2	Year 1	1	unknown	unknown7.5	unknownYear 1
GlassbottomYear 2	Glassbottom	34	APAL	7.5	226	369	2	Year 2	1	unknown	unknown7.5	unknownYear 2
GlassbottomYear 3	Glassbottom	34	APAL	7.5	226	369	2	Year 3	1	unknown	unknown7.5	unknownYear 3
GlassbottomYear 1	Glassbottom	34	APAL	7.5	234	369	2	Year 1	1	unknown	unknown7.5	unknownYear 1
GlassbottomYear 2	Glassbottom	34	APAL	7.5	234	369	2	Year 2	1	unknown	unknown7.5	unknownYear 2
GlassbottomYear 3	Glassbottom	34	APAL	7.5	234	369	2	Year 3	1	unknown	unknown7.5	unknownYear 3
CastawayYear 1	Castaway	41	ACER	6	1	266		Year 1	0	ACER1	ACER16	ACER1Year 1
CastawayYear 2	Castaway	41	ACER	6	1	266		Year 2	0	ACER1	ACER16	ACER1Year 2
CastawayYear 3	Castaway	41	ACER	6	1	266		Year 3	0	ACER1	ACER16	ACER1Year 3
CastawayYear 1	Castaway	41	ACER	6	6	266		Year 1	0	ACER1	ACER16	ACER1Year 1
CastawayYear 2	Castaway	41	ACER	6	6	266		Year 2	0	ACER1	ACER16	ACER1Year 2
CastawayYear 3	Castaway	41	ACER	6	6	266		Year 3	0	ACER1	ACER16	ACER1Year 3
CastawayYear 1	Castaway	41	APAL	6	54	251	2	Year 1	1	Midway	Midway6	MidwayYear 1
CastawayYear 2	Castaway	41	APAL	6	54	251	2	Year 2	1	Midway	Midway6	MidwayYear 2
CastawayYear 3	Castaway	41	APAL	6	54	251	2	Year 3	1	Midway	Midway6	MidwayYear 3
CastawayYear 1	Castaway	41	APAL	6	60	251	2	Year 1	1	Midway	Midway6	MidwayYear 1
CastawayYear 2	Castaway	41	APAL	6	60	251	2	Year 2	1	Midway	Midway6	MidwayYear 2
CastawayYear 3	Castaway	41	APAL	6	60	251	2	Year 3	1	Midway	Midway6	MidwayYear 3
CastawayYear 1	Castaway	41	ACER	6	105	548	No Data	Year 1	1	ACER1	ACER16	ACER1Year 1
CastawayYear 2	Castaway	41	ACER	6	105	548	No Data	Year 2	0	ACER1	ACER16	ACER1Year 2
CastawayYear 3	Castaway	41	ACER	6	105	548	No Data	Year 3	0	ACER1	ACER16	ACER1Year 3
CastawayYear 1	Castaway	41	APAL	6	139	372	2	Year 1	1	Rocky2	Rocky26	Rocky2Year 1
CastawayYear 2	Castaway	41	APAL	6	139	372	2	Year 2	1	Rocky2	Rocky26	Rocky2Year 2
CastawayYear 3	Castaway	41	APAL	6	139	372	2	Year 3	1	Rocky2	Rocky26	Rocky2Year 3
CastawayYear 1	Castaway	41	APAL	6	168	260	2	Year 1	1	Midway	Midway6	MidwayYear 1
CastawayYear 2	Castaway	41	APAL	6	168	260	2	Year 2	1	Midway	Midway6	MidwayYear 2
CastawayYear 3	Castaway	41	APAL	6	168	260	2	Year 3	1	Midway	Midway6	MidwayYear 3
CastawayYear 1	Castaway	41	APAL	6	172	260	2	Year 1	1	Midway	Midway6	MidwayYear 1
CastawayYear 2	Castaway	41	APAL	6	172	260	2	Year 2	1	Midway	Midway6	MidwayYear 2
CastawayYear 3	Castaway	41	APAL	6	172	260	2	Year 3	1	Midway	Midway6	MidwayYear 3
CastawayYear 1	Castaway	41	APAL	6	185	363		Year 1	0	Rocky	Rocky6	RockyYear 1
CastawayYear 2	Castaway	41	APAL	6	185	363		Year 2	0	Rocky	Rocky6	RockyYear 2
CastawayYear 3	Castaway	41	APAL	6	185	363		Year 3	0	Rocky	Rocky6	RockyYear 3
CastawayYear 1	Castaway	41	APAL	6	192	363	2	Year 1	1	Rocky	Rocky6	RockyYear 1
CastawayYear 2	Castaway	41	APAL	6	192	363	2	Year 2	1	Rocky	Rocky6	RockyYear 2
CastawayYear 3	Castaway	41	APAL	6	192	363	2	Year 3	1	Rocky	Rocky6	RockyYear 3
CastawayYear 1	Castaway	41	APAL	6	201	253	2	Year 1	1	Gorda	Gorda6	GordaYear 1
CastawayYear 2	Castaway	41	APAL	6	201	253	2	Year 2	1	Gorda	Gorda6	GordaYear 2
CastawayYear 3	Castaway	41	APAL	6	201	253	2	Year 3	1	Gorda	Gorda6	GordaYear 3
CastawayYear 1	Castaway	41	APAL	6	202	253	2	Year 1	1	Gorda	Gorda6	GordaYear 1
CastawayYear 2	Castaway	41	APAL	6	202	253	2	Year 2	1	Gorda	Gorda6	GordaYear 2
CastawayYear 3	Castaway	41	APAL	6	202	253	2	Year 3	1	Gorda	Gorda6	GordaYear 3
CastawayYear 1	Castaway	41	APAL	6	241	475	2	Year 1	1	Rocky	Rocky6	RockyYear 1
CastawayYear 2	Castaway	41	APAL	6	241	475	2	Year 2	1	Rocky	Rocky6	RockyYear 2
CastawayYear 3	Castaway	41	APAL	6	241	475	2	Year 3	1	Rocky	Rocky6	RockyYear 3
CastawayYear 1	Castaway	41	APAL	6	242	475	2	Year 1	1	Rocky	Rocky6	RockyYear 1
CastawayYear 2	Castaway	41	APAL	6	242	475	2	Year 2	1	Rocky	Rocky6	RockyYear 2
CastawayYear 3	Castaway	41	APAL	6	242	475	2	Year 3	1	Rocky	Rocky6	RockyYear 3
CastawayYear 1	Castaway	42	APAL	6	52	251	Not Harvested	Year 1	1	Midway	Midway6	MidwayYear 1
CastawayYear 2	Castaway	42	APAL	6	52	251	Not Harvested	Year 2	1	Midway	Midway6	MidwayYear 2
CastawayYear 3	Castaway	42	APAL	6	52	251	Not Harvested	Year 3	0	Midway	Midway6	MidwayYear 3
CastawayYear 1	Castaway	42	APAL	6	62	251	2	Year 1	1	Midway	Midway6	MidwayYear 1
CastawayYear 2	Castaway	42	APAL	6	62	251	2	Year 2	1	Midway	Midway6	MidwayYear 2
CastawayYear 3	Castaway	42	APAL	6	62	251	2	Year 3	1	Midway	Midway6	MidwayYear 3
CastawayYear 1	Castaway	42	APAL	6	142	372	Not Harvested	Year 1	1	Rocky2	Rocky26	Rocky2Year 1
CastawayYear 2	Castaway	42	APAL	6	142	372	Not Harvested	Year 2	1	Rocky2	Rocky26	Rocky2Year 2
CastawayYear 3	Castaway	42	APAL	6	142	372	Not Harvested	Year 3	0	Rocky2	Rocky26	Rocky2Year 3
CastawayYear 1	Castaway	42	APAL	6	144	372	No Data	Year 1	1	Rocky2	Rocky26	Rocky2Year 1
CastawayYear 2	Castaway	42	APAL	6	144	372	No Data	Year 2	0	Rocky2	Rocky26	Rocky2Year 2
CastawayYear 3	Castaway	42	APAL	6	144	372	No Data	Year 3	0	Rocky2	Rocky26	Rocky2Year 3
CastawayYear 1	Castaway	42	APAL	6	175	260	Not Harvested	Year 1	1	Midway	Midway6	MidwayYear 1
CastawayYear 2	Castaway	42	APAL	6	175	260	Not Harvested	Year 2	1	Midway	Midway6	MidwayYear 2
CastawayYear 3	Castaway	42	APAL	6	175	260	Not Harvested	Year 3	0	Midway	Midway6	MidwayYear 3
CastawayYear 1	Castaway	42	APAL	6	176	260	2	Year 1	1	Midway	Midway6	MidwayYear 1
CastawayYear 2	Castaway	42	APAL	6	176	260	2	Year 2	1	Midway	Midway6	MidwayYear 2
CastawayYear 3	Castaway	42	APAL	6	176	260	2	Year 3	1	Midway	Midway6	MidwayYear 3
CastawayYear 1	Castaway	42	APAL	6	182	363	2	Year 1	1	Rocky	Rocky6	RockyYear 1
CastawayYear 2	Castaway	42	APAL	6	182	363	2	Year 2	1	Rocky	Rocky6	RockyYear 2
CastawayYear 3	Castaway	42	APAL	6	182	363	2	Year 3	1	Rocky	Rocky6	RockyYear 3
CastawayYear 1	Castaway	42	APAL	6	188	363	2	Year 1	1	Rocky	Rocky6	RockyYear 1
CastawayYear 2	Castaway	42	APAL	6	188	363	2	Year 2	1	Rocky	Rocky6	RockyYear 2
CastawayYear 3	Castaway	42	APAL	6	188	363	2	Year 3	1	Rocky	Rocky6	RockyYear 3
CastawayYear 1	Castaway	42	APAL	6	205	253	2	Year 1	1	Gorda	Gorda6	GordaYear 1
CastawayYear 2	Castaway	42	APAL	6	205	253	2	Year 2	1	Gorda	Gorda6	GordaYear 2
CastawayYear 3	Castaway	42	APAL	6	205	253	2	Year 3	1	Gorda	Gorda6	GordaYear 3
CastawayYear 1	Castaway	42	APAL	6	206	253	Not Harvested	Year 1	1	Gorda	Gorda6	GordaYear 1
CastawayYear 2	Castaway	42	APAL	6	206	253	Not Harvested	Year 2	1	Gorda	Gorda6	GordaYear 2
CastawayYear 3	Castaway	42	APAL	6	206	253	Not Harvested	Year 3	1	Gorda	Gorda6	GordaYear 3
CastawayYear 1	Castaway	42	APAL	6	246	475	2	Year 1	1	Rocky	Rocky6	RockyYear 1
CastawayYear 2	Castaway	42	APAL	6	246	475	2	Year 2		Rocky	Rocky6	RockyYear 2
CastawayYear 3	Castaway	42	APAL	6	246	475	2	Year 3		Rocky	Rocky6	RockyYear 3
CastawayYear 1	Castaway	42	APAL	6	247	475	2	Year 1	1	Rocky	Rocky6	RockyYear 1
CastawayYear 2	Castaway	42	APAL	6	247	475	2	Year 2	1	Rocky	Rocky6	RockyYear 2
CastawayYear 3	Castaway	42	APAL	6	247	475	2	Year 3	1	Rocky	Rocky6	RockyYear 3
GlassbottomYear 1	Glassbottom	43	APAL	6	19	258	2	Year 1	1	Midway	Midway6	MidwayYear 1
GlassbottomYear 2	Glassbottom	43	APAL	6	19	258	2	Year 2	1	Midway	Midway6	MidwayYear 2
GlassbottomYear 3	Glassbottom	43	APAL	6	19	258	2	Year 3	1	Midway	Midway6	MidwayYear 3
GlassbottomYear 1	Glassbottom	43	APAL	6	21	258	2	Year 1	1	Midway	Midway6	MidwayYear 1
GlassbottomYear 2	Glassbottom	43	APAL	6	21	258	2	Year 2	1	Midway	Midway6	MidwayYear 2
GlassbottomYear 3	Glassbottom	43	APAL	6	21	258	2	Year 3	1	Midway	Midway6	MidwayYear 3
GlassbottomYear 1	Glassbottom	43	ACER	6	37	268	2	Year 1	1	ACER1	ACER16	ACER1Year 1
GlassbottomYear 2	Glassbottom	43	ACER	6	37	268	2	Year 2	1	ACER1	ACER16	ACER1Year 2
GlassbottomYear 3	Glassbottom	43	ACER	6	37	268	2	Year 3	1	ACER1	ACER16	ACER1Year 3
GlassbottomYear 1	Glassbottom	43	ACER	6	38	268	2	Year 1	1	ACER1	ACER16	ACER1Year 1
GlassbottomYear 2	Glassbottom	43	ACER	6	38	268	2	Year 2	1	ACER1	ACER16	ACER1Year 2
GlassbottomYear 3	Glassbottom	43	ACER	6	38	268	2	Year 3	1	ACER1	ACER16	ACER1Year 3
GlassbottomYear 1	Glassbottom	43	ACER	6	67	530	2	Year 1	1	530	5306	530Year 1
GlassbottomYear 2	Glassbottom	43	ACER	6	67	530	2	Year 2	1	530	5306	530Year 2
GlassbottomYear 3	Glassbottom	43	ACER	6	67	530	2	Year 3	1	530	5306	530Year 3
GlassbottomYear 1	Glassbottom	43	ACER	6	72	530	2	Year 1	1	530	5306	530Year 1
GlassbottomYear 2	Glassbottom	43	ACER	6	72	530	2	Year 2	1	530	5306	530Year 2
GlassbottomYear 3	Glassbottom	43	ACER	6	72	530	2	Year 3	1	530	5306	530Year 3
GlassbottomYear 1	Glassbottom	43	ACER	6	91	272	2	Year 1	1	ACER1	ACER16	ACER1Year 1
GlassbottomYear 2	Glassbottom	43	ACER	6	91	272	2	Year 2	1	ACER1	ACER16	ACER1Year 2
GlassbottomYear 3	Glassbottom	43	ACER	6	91	272	2	Year 3	1	ACER1	ACER16	ACER1Year 3
GlassbottomYear 1	Glassbottom	43	ACER	6	92	272	2	Year 1	1	ACER1	ACER16	ACER1Year 1
GlassbottomYear 2	Glassbottom	43	ACER	6	92	272	2	Year 2	1	ACER1	ACER16	ACER1Year 2
GlassbottomYear 3	Glassbottom	43	ACER	6	92	272	2	Year 3	1	ACER1	ACER16	ACER1Year 3
GlassbottomYear 1	Glassbottom	43	APAL	6	118	256	2	Year 1	1	Rocky	Rocky6	RockyYear 1
GlassbottomYear 2	Glassbottom	43	APAL	6	118	256	2	Year 2	1	Rocky	Rocky6	RockyYear 2
GlassbottomYear 3	Glassbottom	43	APAL	6	118	256	2	Year 3	1	Rocky	Rocky6	RockyYear 3
GlassbottomYear 1	Glassbottom	43	APAL	6	123	256	2	Year 1	1	Rocky	Rocky6	RockyYear 1
GlassbottomYear 2	Glassbottom	43	APAL	6	123	256	2	Year 2	1	Rocky	Rocky6	RockyYear 2
GlassbottomYear 3	Glassbottom	43	APAL	6	123	256	2	Year 3	1	Rocky	Rocky6	RockyYear 3
GlassbottomYear 1	Glassbottom	43	APAL	6	159	260	2	Year 1	1	Midway	Midway6	MidwayYear 1
GlassbottomYear 2	Glassbottom	43	APAL	6	159	260	2	Year 2	1	Midway	Midway6	MidwayYear 2
GlassbottomYear 3	Glassbottom	43	APAL	6	159	260	2	Year 3	1	Midway	Midway6	MidwayYear 3
GlassbottomYear 1	Glassbottom	43	APAL	6	160	260	2	Year 1	1	Midway	Midway6	MidwayYear 1
GlassbottomYear 2	Glassbottom	43	APAL	6	160	260	2	Year 2	1	Midway	Midway6	MidwayYear 2
GlassbottomYear 3	Glassbottom	43	APAL	6	160	260	2	Year 3	1	Midway	Midway6	MidwayYear 3
GlassbottomYear 1	Glassbottom	43	APAL	6	211	401	2	Year 1	1	unknown	unknown6	unknownYear 1
GlassbottomYear 2	Glassbottom	43	APAL	6	211	401	2	Year 2	1	unknown	unknown6	unknownYear 2
GlassbottomYear 3	Glassbottom	43	APAL	6	211	401	2	Year 3		unknown	unknown6	unknownYear 3
GlassbottomYear 1	Glassbottom	43	APAL	6	214	401	2	Year 1	1	unknown	unknown6	unknownYear 1
GlassbottomYear 2	Glassbottom	43	APAL	6	214	401	2	Year 2	1	unknown	unknown6	unknownYear 2
GlassbottomYear 3	Glassbottom	43	APAL	6	214	401	2	Year 3	1	unknown	unknown6	unknownYear 3
GlassbottomYear 1	Glassbottom	43	APAL	6	229	369	2	Year 1	1	unknown	unknown6	unknownYear 1
GlassbottomYear 2	Glassbottom	43	APAL	6	229	369	2	Year 2	1	unknown	unknown6	unknownYear 2
GlassbottomYear 3	Glassbottom	43	APAL	6	229	369	2	Year 3	1	unknown	unknown6	unknownYear 3
GlassbottomYear 1	Glassbottom	43	APAL	6	235	369	2	Year 1	1	unknown	unknown6	unknownYear 1
GlassbottomYear 2	Glassbottom	43	APAL	6	235	369	2	Year 2	1	unknown	unknown6	unknownYear 2
GlassbottomYear 3	Glassbottom	43	APAL	6	235	369	2	Year 3	1	unknown	unknown6	unknownYear 3
GlassbottomYear 1	Glassbottom	44	APAL	6	20	258	1	Year 1	1	Midway	Midway6	MidwayYear 1
GlassbottomYear 2	Glassbottom	44	APAL	6	20	258	1	Year 2	1	Midway	Midway6	MidwayYear 2
GlassbottomYear 3	Glassbottom	44	APAL	6	20	258	1	Year 3	0	Midway	Midway6	MidwayYear 3
GlassbottomYear 1	Glassbottom	44	APAL	6	26	258	1	Year 1	1	Midway	Midway6	MidwayYear 1
GlassbottomYear 2	Glassbottom	44	APAL	6	26	258	1	Year 2	1	Midway	Midway6	MidwayYear 2
GlassbottomYear 3	Glassbottom	44	APAL	6	26	258	1	Year 3	1	Midway	Midway6	MidwayYear 3
GlassbottomYear 1	Glassbottom	44	ACER	6	35	268	1	Year 1	1	ACER1	ACER16	ACER1Year 1
GlassbottomYear 2	Glassbottom	44	ACER	6	35	268	1	Year 2	1	ACER1	ACER16	ACER1Year 2
GlassbottomYear 3	Glassbottom	44	ACER	6	35	268	1	Year 3	1	ACER1	ACER16	ACER1Year 3
GlassbottomYear 1	Glassbottom	44	ACER	6	36	268	Not Harvested	Year 1	1	ACER1	ACER16	ACER1Year 1
GlassbottomYear 2	Glassbottom	44	ACER	6	36	268	Not Harvested	Year 2	1	ACER1	ACER16	ACER1Year 2
GlassbottomYear 3	Glassbottom	44	ACER	6	36	268	Not Harvested	Year 3	1	ACER1	ACER16	ACER1Year 3
GlassbottomYear 1	Glassbottom	44	ACER	6	66	530	1	Year 1	1	530	5306	530Year 1
GlassbottomYear 2	Glassbottom	44	ACER	6	66	530	1	Year 2	1	530	5306	530Year 2
GlassbottomYear 3	Glassbottom	44	ACER	6	66	530	1	Year 3	1	530	5306	530Year 3
GlassbottomYear 1	Glassbottom	44	ACER	6	68	530	1	Year 1	1	530	5306	530Year 1
GlassbottomYear 2	Glassbottom	44	ACER	6	68	530	1	Year 2	1	530	5306	530Year 2
GlassbottomYear 3	Glassbottom	44	ACER	6	68	530	1	Year 3	1	530	5306	530Year 3
GlassbottomYear 1	Glassbottom	44	ACER	6	93	272	1	Year 1	1	ACER1	ACER16	ACER1Year 1
GlassbottomYear 2	Glassbottom	44	ACER	6	93	272	1	Year 2	1	ACER1	ACER16	ACER1Year 2
GlassbottomYear 3	Glassbottom	44	ACER	6	93	272	1	Year 3	1	ACER1	ACER16	ACER1Year 3
GlassbottomYear 1	Glassbottom	44	ACER	6	94	272	Not Harvested	Year 1	1	ACER1	ACER16	ACER1Year 1
GlassbottomYear 2	Glassbottom	44	ACER	6	94	272	Not Harvested	Year 2	1	ACER1	ACER16	ACER1Year 2
GlassbottomYear 3	Glassbottom	44	ACER	6	94	272	Not Harvested	Year 3	1	ACER1	ACER16	ACER1Year 3
GlassbottomYear 1	Glassbottom	44	APAL	6	119	256	1,2	Year 1	1	Rocky	Rocky6	RockyYear 1
GlassbottomYear 2	Glassbottom	44	APAL	6	119	256	1,2	Year 2	1	Rocky	Rocky6	RockyYear 2
GlassbottomYear 3	Glassbottom	44	APAL	6	119	256	1,2	Year 3	1	Rocky	Rocky6	RockyYear 3
GlassbottomYear 1	Glassbottom	44	APAL	6	122	256	1	Year 1	1	Rocky	Rocky6	RockyYear 1
GlassbottomYear 2	Glassbottom	44	APAL	6	122	256	1	Year 2	1	Rocky	Rocky6	RockyYear 2
GlassbottomYear 3	Glassbottom	44	APAL	6	122	256	1	Year 3	1	Rocky	Rocky6	RockyYear 3
GlassbottomYear 1	Glassbottom	44	APAL	6	157	260	1	Year 1	1	Midway	Midway6	MidwayYear 1
GlassbottomYear 2	Glassbottom	44	APAL	6	157	260	1	Year 2	1	Midway	Midway6	MidwayYear 2
GlassbottomYear 3	Glassbottom	44	APAL	6	157	260	1	Year 3	1	Midway	Midway6	MidwayYear 3
GlassbottomYear 1	Glassbottom	44	APAL	6	158	260	1	Year 1	1	Midway	Midway6	MidwayYear 1
GlassbottomYear 2	Glassbottom	44	APAL	6	158	260	1	Year 2	1	Midway	Midway6	MidwayYear 2
GlassbottomYear 3	Glassbottom	44	APAL	6	158	260	1	Year 3	1	Midway	Midway6	MidwayYear 3
GlassbottomYear 1	Glassbottom	44	APAL	6	216	401	1,2	Year 1	1	unknown	unknown6	unknownYear 1
GlassbottomYear 2	Glassbottom	44	APAL	6	216	401	1,2	Year 2	1	unknown	unknown6	unknownYear 2
GlassbottomYear 3	Glassbottom	44	APAL	6	216	401	1,2	Year 3	1	unknown	unknown6	unknownYear 3
GlassbottomYear 1	Glassbottom	44	APAL	6	224	401	1	Year 1	1	unknown	unknown6	unknownYear 1
GlassbottomYear 2	Glassbottom	44	APAL	6	224	401	1	Year 2	1	unknown	unknown6	unknownYear 2
GlassbottomYear 3	Glassbottom	44	APAL	6	224	401	1	Year 3	1	unknown	unknown6	unknownYear 3
GlassbottomYear 1	Glassbottom	44	APAL	6	231	369	1	Year 1	1	unknown	unknown6	unknownYear 1
GlassbottomYear 2	Glassbottom	44	APAL	6	231	369	1	Year 2	1	unknown	unknown6	unknownYear 2
GlassbottomYear 3	Glassbottom	44	APAL	6	231	369	1	Year 3	1	unknown	unknown6	unknownYear 3
GlassbottomYear 1	Glassbottom	44	APAL	6	236	369	1	Year 1	1	unknown	unknown6	unknownYear 1
GlassbottomYear 2	Glassbottom	44	APAL	6	236	369	1	Year 2	1	unknown	unknown6	unknownYear 2
GlassbottomYear 3	Glassbottom	44	APAL	6	236	369	1	Year 3	1	unknown	unknown6	unknownYear 3

## Sheet: Light Intensity
Sun	Year	Nursery	Depth	Date	Time	AM/PM	Intensity, Lux
Outer	Fall 2017	Castaway	Top	2017-11-04	08:00:00	AM	82
Outer	Fall 2017	Castaway	Top	2017-11-05	08:00:00	AM	73
Outer	Fall 2017	Castaway	Top	2017-11-06	08:00:00	AM	80
Outer	Fall 2017	Castaway	Top	2017-11-07	08:00:00	AM	68
Outer	Fall 2017	Castaway	Top	2017-11-08	08:00:00	AM	74
Outer	Fall 2017	Castaway	Top	2017-11-09	08:00:00	AM	69
Outer	Fall 2017	Castaway	Top	2017-11-10	08:00:00	AM	60
Outer	Spring 2018	Castaway	Top	2018-05-01	08:00:00	AM	336
Outer	Spring 2018	Castaway	Top	2018-05-02	08:00:00	AM	432
Outer	Spring 2018	Castaway	Top	2018-05-03	08:00:00	AM	320
Outer	Spring 2018	Castaway	Top	2018-05-04	08:00:00	AM	256
Outer	Spring 2018	Castaway	Top	2018-05-05	08:00:00	AM	320
Outer	Spring 2018	Castaway	Top	2018-05-06	08:00:00	AM	272
Outer	Spring 2018	Castaway	Top	2018-05-07	08:00:00	AM	224
Outer	Spring 2017	Castaway	Bottom	2017-05-03	08:00:00	AM	184
Outer	Spring 2017	Castaway	Bottom	2017-05-04	08:00:00	AM	136
Outer	Spring 2017	Castaway	Bottom	2017-05-05	08:00:00	AM	120
Outer	Spring 2017	Castaway	Bottom	2017-05-06	08:00:00	AM	121
Outer	Spring 2017	Castaway	Bottom	2017-05-07	08:00:00	AM	117
Outer	Spring 2017	Castaway	Bottom	2017-05-08	08:00:00	AM	128
Outer	Spring 2017	Castaway	Bottom	2017-05-09	08:00:00	AM	126
Outer	Fall 2017	Castaway	Bottom	2017-11-04	08:00:00	AM	41
Outer	Fall 2017	Castaway	Bottom	2017-11-05	08:00:00	AM	35
Outer	Fall 2017	Castaway	Bottom	2017-11-06	08:00:00	AM	37
Outer	Fall 2017	Castaway	Bottom	2017-11-07	08:00:00	AM	32
Outer	Fall 2017	Castaway	Bottom	2017-11-08	08:00:00	AM	37
Outer	Fall 2017	Castaway	Bottom	2017-11-09	08:00:00	AM	34
Outer	Fall 2017	Castaway	Bottom	2017-11-10	08:00:00	AM	26
Outer	Spring 2018	Castaway	Bottom	2018-05-01	08:00:00	AM	216
Outer	Spring 2018	Castaway	Bottom	2018-05-02	08:00:00	AM	232
Outer	Spring 2018	Castaway	Bottom	2018-05-03	08:00:00	AM	184
Outer	Spring 2018	Castaway	Bottom	2018-05-04	08:00:00	AM	184
Outer	Spring 2018	Castaway	Bottom	2018-05-05	08:00:00	AM	224
Outer	Spring 2018	Castaway	Bottom	2018-05-06	08:00:00	AM	144
Outer	Spring 2018	Castaway	Bottom	2018-05-07	08:00:00	AM	176
Outer	Fall 2018	Castaway	Bottom	2018-10-02	08:00:00	AM	33
Outer	Fall 2018	Castaway	Bottom	2018-10-03	08:00:00	AM	114
Outer	Fall 2018	Castaway	Bottom	2018-10-04	08:00:00	AM	70
Outer	Fall 2018	Castaway	Bottom	2018-10-05	08:00:00	AM	62
Outer	Fall 2018	Castaway	Bottom	2018-10-06	08:00:00	AM	55
Outer	Fall 2018	Castaway	Bottom	2018-10-07	08:00:00	AM	67
Outer	Spring 2017	Glassbottom	Bottom	2017-05-03	08:00:00	AM	200
Outer	Spring 2017	Glassbottom	Bottom	2017-05-04	08:00:00	AM	144
Outer	Spring 2017	Glassbottom	Bottom	2017-05-05	08:00:00	AM	152
Outer	Spring 2017	Glassbottom	Bottom	2017-05-06	08:00:00	AM	136
Outer	Spring 2017	Glassbottom	Bottom	2017-05-07	08:00:00	AM	192
Outer	Spring 2017	Glassbottom	Bottom	2017-05-08	08:00:00	AM	184
Outer	Spring 2017	Glassbottom	Bottom	2017-05-09	08:00:00	AM	184
Outer	Fall 2017	Glassbottom	Bottom	2017-11-04	08:00:00	AM	55
Outer	Fall 2017	Glassbottom	Bottom	2017-11-05	08:00:00	AM	46
Outer	Fall 2017	Glassbottom	Bottom	2017-11-06	08:00:00	AM	54
Outer	Fall 2017	Glassbottom	Bottom	2017-11-07	08:00:00	AM	53
Outer	Fall 2017	Glassbottom	Bottom	2017-11-08	08:00:00	AM	47
Outer	Fall 2017	Glassbottom	Bottom	2017-11-09	08:00:00	AM	39
Outer	Fall 2017	Glassbottom	Bottom	2017-11-10	08:00:00	AM	45
Outer	Spring 2018	Glassbottom	Bottom	2018-05-01	08:00:00	AM	128
Outer	Spring 2018	Glassbottom	Bottom	2018-05-02	08:00:00	AM	168
Outer	Spring 2018	Glassbottom	Bottom	2018-05-03	08:00:00	AM	102
Outer	Spring 2018	Glassbottom	Bottom	2018-05-04	08:00:00	AM	99
Outer	Spring 2018	Glassbottom	Bottom	2018-05-05	08:00:00	AM	103
Outer	Spring 2018	Glassbottom	Bottom	2018-05-06	08:00:00	AM	109
Outer	Spring 2018	Glassbottom	Bottom	2018-05-07	08:00:00	AM	136
Outer	Fall 2018	Glassbottom	Bottom	2018-10-02	08:00:00	AM	65
Outer	Fall 2018	Glassbottom	Bottom	2018-10-03	08:00:00	AM	240
Outer	Fall 2018	Glassbottom	Bottom	2018-10-04	08:00:00	AM	168
Outer	Fall 2018	Glassbottom	Bottom	2018-10-05	08:00:00	AM	90
Outer	Fall 2018	Glassbottom	Bottom	2018-10-06	08:00:00	AM	86
Outer	Fall 2018	Glassbottom	Bottom	2018-10-07	08:00:00	AM	82
Outer	Fall 2018	Glassbottom	Bottom	2018-10-08	08:00:00	AM	91
Outer	Spring 2017	Glassbottom	Top	2017-05-03	08:00:00	AM	4
Outer	Spring 2017	Glassbottom	Top	2017-05-04	08:00:00	AM	0
Outer	Spring 2017	Glassbottom	Top	2017-05-05	08:00:00	AM	248
Outer	Spring 2017	Glassbottom	Top	2017-05-06	08:00:00	AM	184
Outer	Spring 2017	Glassbottom	Top	2017-05-07	08:00:00	AM	168
Outer	Spring 2017	Glassbottom	Top	2017-05-08	08:00:00	AM	176
Outer	Spring 2017	Glassbottom	Top	2017-05-09	08:00:00	AM	168
Outer	Fall 2017	Glassbottom	Top	2017-11-04	08:00:00	AM	76
Outer	Fall 2017	Glassbottom	Top	2017-11-05	08:00:00	AM	63
Outer	Fall 2017	Glassbottom	Top	2017-11-06	08:00:00	AM	73
Outer	Fall 2017	Glassbottom	Top	2017-11-07	08:00:00	AM	70
Outer	Fall 2017	Glassbottom	Top	2017-11-08	08:00:00	AM	68
Outer	Fall 2017	Glassbottom	Top	2017-11-09	08:00:00	AM	60
Outer	Fall 2017	Glassbottom	Top	2017-11-10	08:00:00	AM	61
Outer	Spring 2018	Glassbottom	Top	2018-05-01	08:00:00	AM	248
Outer	Spring 2018	Glassbottom	Top	2018-05-02	08:00:00	AM	320
Outer	Spring 2018	Glassbottom	Top	2018-05-03	08:00:00	AM	216
Outer	Spring 2018	Glassbottom	Top	2018-05-04	08:00:00	AM	240
Outer	Spring 2018	Glassbottom	Top	2018-05-05	08:00:00	AM	256
Outer	Spring 2018	Glassbottom	Top	2018-05-06	08:00:00	AM	248
Outer	Spring 2018	Glassbottom	Top	2018-05-07	08:00:00	AM	240
Outer	Fall 2018	Glassbottom	Top	2018-10-02	08:00:00	AM	66
Outer	Fall 2018	Glassbottom	Top	2018-10-03	08:00:00	AM	368
Outer	Fall 2018	Glassbottom	Top	2018-10-04	08:00:00	AM	272
Outer	Fall 2018	Glassbottom	Top	2018-10-05	08:00:00	AM	272
Outer	Fall 2018	Glassbottom	Top	2018-10-06	08:00:00	AM	216
Outer	Fall 2018	Glassbottom	Top	2018-10-07	08:00:00	AM	208
Outer	Fall 2018	Glassbottom	Top	2018-10-08	08:00:00	AM	232
Outer	Fall 2016	Castaway	Top	2016-11-08	08:03:44	AM	516.7
Outer	Fall 2016	Castaway	Top	2016-11-09	08:03:44	AM	322.9
Outer	Fall 2016	Castaway	Top	2016-11-10	08:03:44	AM	452.1
Outer	Fall 2016	Castaway	Top	2016-11-11	08:03:44	AM	484.4
Outer	Fall 2016	Castaway	Top	2016-11-12	08:03:44	AM	430.6
Outer	Fall 2016	Castaway	Top	2016-11-13	08:03:44	AM	398.3
Outer	Fall 2016	Castaway	Top	2016-11-14	08:03:44	AM	355.2
Outer	Spring 2016	Castaway	Bottom	2016-05-12	08:03:44	AM	355.2
Outer	Spring 2016	Castaway	Bottom	2016-05-13	08:03:44	AM	33066.9
Outer	Spring 2016	Castaway	Bottom	2016-05-14	08:03:44	AM	2238.9
Outer	Spring 2016	Castaway	Bottom	2016-05-15	08:03:44	AM	2325
Outer	Spring 2016	Castaway	Bottom	2016-05-16	08:03:44	AM	2411.1
Outer	Spring 2016	Castaway	Bottom	2016-05-17	08:03:44	AM	2152.8
Outer	Spring 2016	Castaway	Bottom	2016-05-18	08:03:44	AM	279.9
Outer	Spring 2016	Castaway	Top	2016-05-12	08:10:30	AM	43.1
Outer	Spring 2016	Castaway	Top	2016-05-13	08:10:30	AM	3272.2
Outer	Spring 2016	Castaway	Top	2016-05-14	08:10:30	AM	3272.2
Outer	Spring 2016	Castaway	Top	2016-05-15	08:10:30	AM	3100
Outer	Spring 2016	Castaway	Top	2016-05-16	08:10:30	AM	2755.6
Outer	Spring 2016	Castaway	Top	2016-05-17	08:10:30	AM	3272.2
Outer	Spring 2016	Castaway	Top	2016-05-18	08:10:30	AM	376.7
Outer	Fall 2016	Castaway	Bottom	2016-11-08	08:10:30	AM	1194.8
Outer	Fall 2016	Castaway	Bottom	2016-11-09	08:10:30	AM	1065.6
Outer	Fall 2016	Castaway	Bottom	2016-11-10	08:10:30	AM	1141
Outer	Fall 2016	Castaway	Bottom	2016-11-11	08:10:30	AM	1237.9
Outer	Fall 2016	Castaway	Bottom	2016-11-12	08:10:30	AM	1205.6
Outer	Fall 2016	Castaway	Bottom	2016-11-13	08:10:30	AM	1130.2
Outer	Fall 2016	Castaway	Bottom	2016-11-14	08:10:30	AM	839.6
Outer	Spring 2016	Glassbottom	Bottom	2016-05-12	08:11:12	AM	172.2
Outer	Spring 2016	Glassbottom	Bottom	2016-05-13	08:11:12	AM	1463.9
Outer	Spring 2016	Glassbottom	Bottom	2016-05-14	08:11:12	AM	3616.7
Outer	Spring 2016	Glassbottom	Bottom	2016-05-15	08:11:12	AM	4477.8
Outer	Spring 2016	Glassbottom	Bottom	2016-05-16	08:11:12	AM	3272.2
Outer	Spring 2016	Glassbottom	Bottom	2016-05-17	08:11:12	AM	5166.7
Outer	Spring 2016	Glassbottom	Bottom	2016-05-18	08:11:12	AM	387.5
Outer	Fall 2016	Glassbottom	Bottom	2016-11-08	08:11:12	AM	678.1
Outer	Fall 2016	Glassbottom	Bottom	2016-11-09	08:11:12	AM	710.4
Outer	Fall 2016	Glassbottom	Bottom	2016-11-10	08:11:12	AM	699.7
Outer	Fall 2016	Glassbottom	Bottom	2016-11-11	08:11:12	AM	828.8
Outer	Fall 2016	Glassbottom	Bottom	2016-11-12	08:11:12	AM	753.5
Outer	Fall 2016	Glassbottom	Bottom	2016-11-13	08:11:12	AM	807.3
Outer	Fall 2016	Glassbottom	Bottom	2016-11-14	08:11:12	AM	796.5
Outer	Fall 2017	Castaway	Top	2017-11-04	08:15:00	AM	111
Outer	Fall 2017	Castaway	Top	2017-11-05	08:15:00	AM	105
Outer	Fall 2017	Castaway	Top	2017-11-06	08:15:00	AM	116
Outer	Fall 2017	Castaway	Top	2017-11-07	08:15:00	AM	103
Outer	Fall 2017	Castaway	Top	2017-11-08	08:15:00	AM	136
Outer	Fall 2017	Castaway	Top	2017-11-09	08:15:00	AM	105
Outer	Fall 2017	Castaway	Top	2017-11-10	08:15:00	AM	111
Outer	Spring 2017	Castaway	Bottom	2017-05-03	08:15:00	AM	208
Outer	Spring 2017	Castaway	Bottom	2017-05-04	08:15:00	AM	160
Outer	Spring 2017	Castaway	Bottom	2017-05-05	08:15:00	AM	136
Outer	Spring 2017	Castaway	Bottom	2017-05-06	08:15:00	AM	136
Outer	Spring 2017	Castaway	Bottom	2017-05-07	08:15:00	AM	152
Outer	Spring 2017	Castaway	Bottom	2017-05-08	08:15:00	AM	136
Outer	Spring 2017	Castaway	Bottom	2017-05-09	08:15:00	AM	144
Outer	Fall 2017	Castaway	Bottom	2017-11-04	08:15:00	AM	58
Outer	Fall 2017	Castaway	Bottom	2017-11-05	08:15:00	AM	52
Outer	Fall 2017	Castaway	Bottom	2017-11-06	08:15:00	AM	54
Outer	Fall 2017	Castaway	Bottom	2017-11-07	08:15:00	AM	44
Outer	Fall 2017	Castaway	Bottom	2017-11-08	08:15:00	AM	60
Outer	Fall 2017	Castaway	Bottom	2017-11-09	08:15:00	AM	50
Outer	Fall 2017	Castaway	Bottom	2017-11-10	08:15:00	AM	40
Outer	Spring 2017	Glassbottom	Bottom	2017-05-03	08:15:00	AM	160
Outer	Spring 2017	Glassbottom	Bottom	2017-05-04	08:15:00	AM	168
Outer	Spring 2017	Glassbottom	Bottom	2017-05-05	08:15:00	AM	136
Outer	Spring 2017	Glassbottom	Bottom	2017-05-06	08:15:00	AM	144
Outer	Spring 2017	Glassbottom	Bottom	2017-05-07	08:15:00	AM	256
Outer	Spring 2017	Glassbottom	Bottom	2017-05-08	08:15:00	AM	200
Outer	Spring 2017	Glassbottom	Bottom	2017-05-09	08:15:00	AM	208
Outer	Fall 2017	Glassbottom	Bottom	2017-11-04	08:15:00	AM	81
Outer	Fall 2017	Glassbottom	Bottom	2017-11-05	08:15:00	AM	69
Outer	Fall 2017	Glassbottom	Bottom	2017-11-06	08:15:00	AM	80
Outer	Fall 2017	Glassbottom	Bottom	2017-11-07	08:15:00	AM	75
Outer	Fall 2017	Glassbottom	Bottom	2017-11-08	08:15:00	AM	87
Outer	Fall 2017	Glassbottom	Bottom	2017-11-09	08:15:00	AM	56
Outer	Fall 2017	Glassbottom	Bottom	2017-11-10	08:15:00	AM	69
Outer	Spring 2017	Glassbottom	Top	2017-05-03	08:15:00	AM	4
Outer	Spring 2017	Glassbottom	Top	2017-05-04	08:15:00	AM	1
Outer	Spring 2017	Glassbottom	Top	2017-05-05	08:15:00	AM	256
Outer	Spring 2017	Glassbottom	Top	2017-05-06	08:15:00	AM	240
Outer	Spring 2017	Glassbottom	Top	2017-05-07	08:15:00	AM	184
Outer	Spring 2017	Glassbottom	Top	2017-05-08	08:15:00	AM	184
Outer	Spring 2017	Glassbottom	Top	2017-05-09	08:15:00	AM	184
Outer	Fall 2017	Glassbottom	Top	2017-11-04	08:15:00	AM	104
Outer	Fall 2017	Glassbottom	Top	2017-11-05	08:15:00	AM	88
Outer	Fall 2017	Glassbottom	Top	2017-11-06	08:15:00	AM	98
Outer	Fall 2017	Glassbottom	Top	2017-11-07	08:15:00	AM	93
Outer	Fall 2017	Glassbottom	Top	2017-11-08	08:15:00	AM	125
Outer	Fall 2017	Glassbottom	Top	2017-11-09	08:15:00	AM	81
Outer	Fall 2017	Glassbottom	Top	2017-11-10	08:15:00	AM	91
Outer	Spring 2016	Glassbottom	Top	2016-05-12	08:18:00	AM	0
Outer	Spring 2016	Glassbottom	Top	2016-05-13	08:18:00	AM	355.2
Outer	Spring 2016	Glassbottom	Top	2016-05-14	08:18:00	AM	7577.8
Outer	Spring 2016	Glassbottom	Top	2016-05-15	08:18:00	AM	4477.8
Outer	Spring 2016	Glassbottom	Top	2016-05-16	08:18:00	AM	4822.3
Outer	Spring 2016	Glassbottom	Top	2016-05-17	08:18:00	AM	6544.5
Outer	Spring 2016	Glassbottom	Top	2016-05-18	08:18:00	AM	398.3
Outer	Fall 2016	Glassbottom	Top	2016-11-08	08:18:34	AM	1377.8
Outer	Fall 2016	Glassbottom	Top	2016-11-09	08:18:34	AM	1463.9
Outer	Fall 2016	Glassbottom	Top	2016-11-10	08:18:34	AM	1270.1
Outer	Fall 2016	Glassbottom	Top	2016-11-11	08:18:34	AM	1377.8
Outer	Fall 2016	Glassbottom	Top	2016-11-12	08:18:34	AM	1248.6
Outer	Fall 2016	Glassbottom	Top	2016-11-13	08:18:34	AM	1377.8
Outer	Fall 2016	Glassbottom	Top	2016-11-14	08:18:34	AM	1184
Outer	Fall 2016	Castaway	Top	2016-11-08	08:23:44	AM	1001
Outer	Fall 2016	Castaway	Top	2016-11-09	08:23:44	AM	656.6
Outer	Fall 2016	Castaway	Top	2016-11-10	08:23:44	AM	828.8
Outer	Fall 2016	Castaway	Top	2016-11-11	08:23:44	AM	839.6
Outer	Fall 2016	Castaway	Top	2016-11-12	08:23:44	AM	871.9
Outer	Fall 2016	Castaway	Top	2016-11-13	08:23:44	AM	925.7
Outer	Fall 2016	Castaway	Top	2016-11-14	08:23:44	AM	624.3
Outer	Spring 2016	Castaway	Bottom	2016-05-12	08:23:44	AM	10.8
Outer	Spring 2016	Castaway	Bottom	2016-05-13	08:23:44	AM	2411.1
Outer	Spring 2016	Castaway	Bottom	2016-05-14	08:23:44	AM	2669.5
Outer	Spring 2016	Castaway	Bottom	2016-05-15	08:23:44	AM	3100
Outer	Spring 2016	Castaway	Bottom	2016-05-16	08:23:44	AM	2669.5
Outer	Spring 2016	Castaway	Bottom	2016-05-17	08:23:44	AM	3961.1
Outer	Spring 2016	Castaway	Bottom	2016-05-18	08:23:44	AM	312.2
Outer	Fall 2017	Castaway	Top	2017-11-04	08:30:00	AM	200
Outer	Fall 2017	Castaway	Top	2017-11-05	08:30:00	AM	176
Outer	Fall 2017	Castaway	Top	2017-11-06	08:30:00	AM	160
Outer	Fall 2017	Castaway	Top	2017-11-07	08:30:00	AM	160
Outer	Fall 2017	Castaway	Top	2017-11-08	08:30:00	AM	136
Outer	Fall 2017	Castaway	Top	2017-11-09	08:30:00	AM	160
Outer	Fall 2017	Castaway	Top	2017-11-10	08:30:00	AM	152
Outer	Spring 2018	Castaway	Top	2018-05-01	08:30:00	AM	352
Outer	Spring 2018	Castaway	Top	2018-05-02	08:30:00	AM	512
Outer	Spring 2018	Castaway	Top	2018-05-03	08:30:00	AM	256
Outer	Spring 2018	Castaway	Top	2018-05-04	08:30:00	AM	480
Outer	Spring 2018	Castaway	Top	2018-05-05	08:30:00	AM	608
Outer	Spring 2018	Castaway	Top	2018-05-06	08:30:00	AM	496
Outer	Spring 2018	Castaway	Top	2018-05-07	08:30:00	AM	448
Outer	Spring 2017	Castaway	Bottom	2017-05-03	08:30:00	AM	256
Outer	Spring 2017	Castaway	Bottom	2017-05-04	08:30:00	AM	176
Outer	Spring 2017	Castaway	Bottom	2017-05-05	08:30:00	AM	136
Outer	Spring 2017	Castaway	Bottom	2017-05-06	08:30:00	AM	128
Outer	Spring 2017	Castaway	Bottom	2017-05-07	08:30:00	AM	184
Outer	Spring 2017	Castaway	Bottom	2017-05-08	08:30:00	AM	240
Outer	Spring 2017	Castaway	Bottom	2017-05-09	08:30:00	AM	168
Outer	Fall 2017	Castaway	Bottom	2017-11-04	08:30:00	AM	80
Outer	Fall 2017	Castaway	Bottom	2017-11-05	08:30:00	AM	66
Outer	Fall 2017	Castaway	Bottom	2017-11-06	08:30:00	AM	66
Outer	Fall 2017	Castaway	Bottom	2017-11-07	08:30:00	AM	59
Outer	Fall 2017	Castaway	Bottom	2017-11-08	08:30:00	AM	66
Outer	Fall 2017	Castaway	Bottom	2017-11-09	08:30:00	AM	68
Outer	Fall 2017	Castaway	Bottom	2017-11-10	08:30:00	AM	55
Outer	Spring 2018	Castaway	Bottom	2018-05-01	08:30:00	AM	416
Outer	Spring 2018	Castaway	Bottom	2018-05-02	08:30:00	AM	368
Outer	Spring 2018	Castaway	Bottom	2018-05-03	08:30:00	AM	272
Outer	Spring 2018	Castaway	Bottom	2018-05-04	08:30:00	AM	320
Outer	Spring 2018	Castaway	Bottom	2018-05-05	08:30:00	AM	384
Outer	Spring 2018	Castaway	Bottom	2018-05-06	08:30:00	AM	248
Outer	Spring 2018	Castaway	Bottom	2018-05-07	08:30:00	AM	352
Outer	Fall 2018	Castaway	Bottom	2018-10-02	08:30:00	AM	52
Outer	Fall 2018	Castaway	Bottom	2018-10-03	08:30:00	AM	144
Outer	Fall 2018	Castaway	Bottom	2018-10-04	08:30:00	AM	120
Outer	Fall 2018	Castaway	Bottom	2018-10-05	08:30:00	AM	96
Outer	Fall 2018	Castaway	Bottom	2018-10-06	08:30:00	AM	96
Outer	Fall 2018	Castaway	Bottom	2018-10-07	08:30:00	AM	110
Outer	Spring 2017	Glassbottom	Bottom	2017-05-03	08:30:00	AM	248
Outer	Spring 2017	Glassbottom	Bottom	2017-05-04	08:30:00	AM	192
Outer	Spring 2017	Glassbottom	Bottom	2017-05-05	08:30:00	AM	256
Outer	Spring 2017	Glassbottom	Bottom	2017-05-06	08:30:00	AM	128
Outer	Spring 2017	Glassbottom	Bottom	2017-05-07	08:30:00	AM	288
Outer	Spring 2017	Glassbottom	Bottom	2017-05-08	08:30:00	AM	232
Outer	Spring 2017	Glassbottom	Bottom	2017-05-09	08:30:00	AM	232
Outer	Fall 2017	Glassbottom	Bottom	2017-11-04	08:30:00	AM	111
Outer	Fall 2017	Glassbottom	Bottom	2017-11-05	08:30:00	AM	98
Outer	Fall 2017	Glassbottom	Bottom	2017-11-06	08:30:00	AM	105
Outer	Fall 2017	Glassbottom	Bottom	2017-11-07	08:30:00	AM	101
Outer	Fall 2017	Glassbottom	Bottom	2017-11-08	08:30:00	AM	83
Outer	Fall 2017	Glassbottom	Bottom	2017-11-09	08:30:00	AM	49
Outer	Fall 2017	Glassbottom	Bottom	2017-11-10	08:30:00	AM	101
Outer	Spring 2018	Glassbottom	Bottom	2018-05-01	08:30:00	AM	192
Outer	Spring 2018	Glassbottom	Bottom	2018-05-02	08:30:00	AM	200
Outer	Spring 2018	Glassbottom	Bottom	2018-05-03	08:30:00	AM	176
Outer	Spring 2018	Glassbottom	Bottom	2018-05-04	08:30:00	AM	176
Outer	Spring 2018	Glassbottom	Bottom	2018-05-05	08:30:00	AM	176
Outer	Spring 2018	Glassbottom	Bottom	2018-05-06	08:30:00	AM	136
Outer	Spring 2018	Glassbottom	Bottom	2018-05-07	08:30:00	AM	272
Outer	Fall 2018	Glassbottom	Bottom	2018-10-02	08:30:00	AM	97
Outer	Fall 2018	Glassbottom	Bottom	2018-10-03	08:30:00	AM	400
Outer	Fall 2018	Glassbottom	Bottom	2018-10-04	08:30:00	AM	256
Outer	Fall 2018	Glassbottom	Bottom	2018-10-05	08:30:00	AM	136
Outer	Fall 2018	Glassbottom	Bottom	2018-10-06	08:30:00	AM	144
Outer	Fall 2018	Glassbottom	Bottom	2018-10-07	08:30:00	AM	144
Outer	Fall 2018	Glassbottom	Bottom	2018-10-08	08:30:00	AM	144
Outer	Spring 2017	Glassbottom	Top	2017-05-03	08:30:00	AM	0
Outer	Spring 2017	Glassbottom	Top	2017-05-04	08:30:00	AM	1
Outer	Spring 2017	Glassbottom	Top	2017-05-05	08:30:00	AM	400
Outer	Spring 2017	Glassbottom	Top	2017-05-06	08:30:00	AM	256
Outer	Spring 2017	Glassbottom	Top	2017-05-07	08:30:00	AM	200
Outer	Spring 2017	Glassbottom	Top	2017-05-08	08:30:00	AM	200
Outer	Spring 2017	Glassbottom	Top	2017-05-09	08:30:00	AM	200
Outer	Fall 2017	Glassbottom	Top	2017-11-04	08:30:00	AM	136
Outer	Fall 2017	Glassbottom	Top	2017-11-05	08:30:00	AM	114
Outer	Fall 2017	Glassbottom	Top	2017-11-06	08:30:00	AM	128
Outer	Fall 2017	Glassbottom	Top	2017-11-07	08:30:00	AM	123
Outer	Fall 2017	Glassbottom	Top	2017-11-08	08:30:00	AM	116
Outer	Fall 2017	Glassbottom	Top	2017-11-09	08:30:00	AM	81
Outer	Fall 2017	Glassbottom	Top	2017-11-10	08:30:00	AM	122
Outer	Spring 2018	Glassbottom	Top	2018-05-01	08:30:00	AM	368
Outer	Spring 2018	Glassbottom	Top	2018-05-02	08:30:00	AM	384
Outer	Spring 2018	Glassbottom	Top	2018-05-03	08:30:00	AM	304
Outer	Spring 2018	Glassbottom	Top	2018-05-04	08:30:00	AM	384
Outer	Spring 2018	Glassbottom	Top	2018-05-05	08:30:00	AM	416
Outer	Spring 2018	Glassbottom	Top	2018-05-06	08:30:00	AM	320
Outer	Spring 2018	Glassbottom	Top	2018-05-07	08:30:00	AM	464
Outer	Fall 2018	Glassbottom	Top	2018-10-02	08:30:00	AM	89
Outer	Fall 2018	Glassbottom	Top	2018-10-03	08:30:00	AM	576
Outer	Fall 2018	Glassbottom	Top	2018-10-04	08:30:00	AM	608
Outer	Fall 2018	Glassbottom	Top	2018-10-05	08:30:00	AM	496
Outer	Fall 2018	Glassbottom	Top	2018-10-06	08:30:00	AM	608
Outer	Fall 2018	Glassbottom	Top	2018-10-07	08:30:00	AM	480
Outer	Fall 2018	Glassbottom	Top	2018-10-08	08:30:00	AM	416
Outer	Spring 2016	Castaway	Top	2016-05-12	08:30:30	AM	0
Outer	Spring 2016	Castaway	Top	2016-05-13	08:30:30	AM	366
Outer	Spring 2016	Castaway	Top	2016-05-14	08:30:30	AM	3788.9
Outer	Spring 2016	Castaway	Top	2016-05-15	08:30:30	AM	2755.6
Outer	Spring 2016	Castaway	Top	2016-05-16	08:30:30	AM	3100
Outer	Spring 2016	Castaway	Top	2016-05-17	08:30:30	AM	4650
Outer	Spring 2016	Castaway	Top	2016-05-18	08:30:30	AM	279.9
Outer	Fall 2016	Castaway	Bottom	2016-11-08	08:30:30	AM	2669.5
Outer	Fall 2016	Castaway	Bottom	2016-11-09	08:30:30	AM	2152.8
Outer	Fall 2016	Castaway	Bottom	2016-11-10	08:30:30	AM	2066.7
Outer	Fall 2016	Castaway	Bottom	2016-11-11	08:30:30	AM	3100
Outer	Fall 2016	Castaway	Bottom	2016-11-12	08:30:30	AM	2066.7
Outer	Fall 2016	Castaway	Bottom	2016-11-13	08:30:30	AM	2411.1
Outer	Fall 2016	Castaway	Bottom	2016-11-14	08:30:30	AM	1162.5
Outer	Spring 2016	Glassbottom	Bottom	2016-05-12	08:31:12	AM	21.5
Outer	Spring 2016	Glassbottom	Bottom	2016-05-13	08:31:12	AM	344.4
Outer	Spring 2016	Glassbottom	Bottom	2016-05-14	08:31:12	AM	4477.8
Outer	Spring 2016	Glassbottom	Bottom	2016-05-15	08:31:12	AM	7233.4
Outer	Spring 2016	Glassbottom	Bottom	2016-05-16	08:31:12	AM	6544.5
Outer	Spring 2016	Glassbottom	Bottom	2016-05-17	08:31:12	AM	5511.1
Outer	Spring 2016	Glassbottom	Bottom	2016-05-18	08:31:12	AM	247.6
Outer	Fall 2016	Glassbottom	Bottom	2016-11-08	08:31:12	AM	1087.2
Outer	Fall 2016	Glassbottom	Bottom	2016-11-09	08:31:12	AM	1636.1
Outer	Fall 2016	Glassbottom	Bottom	2016-11-10	08:31:12	AM	1141
Outer	Fall 2016	Glassbottom	Bottom	2016-11-11	08:31:12	AM	1550
Outer	Fall 2016	Glassbottom	Bottom	2016-11-12	08:31:12	AM	1194.8
Outer	Fall 2016	Glassbottom	Bottom	2016-11-13	08:31:12	AM	1324
Outer	Fall 2016	Glassbottom	Bottom	2016-11-14	08:31:12	AM	947.2
Outer	Spring 2016	Glassbottom	Top	2016-05-12	08:38:00	AM	139.9
Outer	Spring 2016	Glassbottom	Top	2016-05-13	08:38:00	AM	53.8
Outer	Spring 2016	Glassbottom	Top	2016-05-14	08:38:00	AM	8266.7
Outer	Spring 2016	Glassbottom	Top	2016-05-15	08:38:00	AM	6200
Outer	Spring 2016	Glassbottom	Top	2016-05-16	08:38:00	AM	7577.8
Outer	Spring 2016	Glassbottom	Top	2016-05-17	08:38:00	AM	5166.7
Outer	Spring 2016	Glassbottom	Top	2016-05-18	08:38:00	AM	344.4
Outer	Fall 2016	Glassbottom	Top	2016-11-08	08:38:34	AM	1550
Outer	Fall 2016	Glassbottom	Top	2016-11-09	08:38:34	AM	2411.1
Outer	Fall 2016	Glassbottom	Top	2016-11-10	08:38:34	AM	1894.5
Outer	Fall 2016	Glassbottom	Top	2016-11-11	08:38:34	AM	2583.4
Outer	Fall 2016	Glassbottom	Top	2016-11-12	08:38:34	AM	1980.6
Outer	Fall 2016	Glassbottom	Top	2016-11-13	08:38:34	AM	1722.2
Outer	Fall 2016	Glassbottom	Top	2016-11-14	08:38:34	AM	1463.9
Outer	Fall 2016	Castaway	Top	2016-11-08	08:43:44	AM	1377.8
Outer	Fall 2016	Castaway	Top	2016-11-09	08:43:44	AM	1808.3
Outer	Fall 2016	Castaway	Top	2016-11-10	08:43:44	AM	1550
Outer	Fall 2016	Castaway	Top	2016-11-11	08:43:44	AM	1550
Outer	Fall 2016	Castaway	Top	2016-11-12	08:43:44	AM	1463.9
Outer	Fall 2016	Castaway	Top	2016-11-13	08:43:44	AM	1324
Outer	Fall 2016	Castaway	Top	2016-11-14	08:43:44	AM	904.2
Outer	Spring 2016	Castaway	Bottom	2016-05-12	08:43:44	AM	430.6
Outer	Spring 2016	Castaway	Bottom	2016-05-13	08:43:44	AM	430.6
Outer	Spring 2016	Castaway	Bottom	2016-05-14	08:43:44	AM	2755.6
Outer	Spring 2016	Castaway	Bottom	2016-05-15	08:43:44	AM	3788.9
Outer	Spring 2016	Castaway	Bottom	2016-05-16	08:43:44	AM	2927.8
Outer	Spring 2016	Castaway	Bottom	2016-05-17	08:43:44	AM	4477.8
Outer	Spring 2016	Castaway	Bottom	2016-05-18	08:43:44	AM	312.2
Outer	Fall 2017	Castaway	Top	2017-11-04	08:45:00	AM	216
Outer	Fall 2017	Castaway	Top	2017-11-05	08:45:00	AM	216
Outer	Fall 2017	Castaway	Top	2017-11-06	08:45:00	AM	240
Outer	Fall 2017	Castaway	Top	2017-11-07	08:45:00	AM	208
Outer	Fall 2017	Castaway	Top	2017-11-08	08:45:00	AM	232
Outer	Fall 2017	Castaway	Top	2017-11-09	08:45:00	AM	160
Outer	Fall 2017	Castaway	Top	2017-11-10	08:45:00	AM	208
Outer	Spring 2017	Castaway	Bottom	2017-05-03	08:45:00	AM	400
Outer	Spring 2017	Castaway	Bottom	2017-05-04	08:45:00	AM	248
Outer	Spring 2017	Castaway	Bottom	2017-05-05	08:45:00	AM	216
Outer	Spring 2017	Castaway	Bottom	2017-05-06	08:45:00	AM	200
Outer	Spring 2017	Castaway	Bottom	2017-05-07	08:45:00	AM	216
Outer	Spring 2017	Castaway	Bottom	2017-05-08	08:45:00	AM	200
Outer	Spring 2017	Castaway	Bottom	2017-05-09	08:45:00	AM	192
Outer	Fall 2017	Castaway	Bottom	2017-11-04	08:45:00	AM	99
Outer	Fall 2017	Castaway	Bottom	2017-11-05	08:45:00	AM	83
Outer	Fall 2017	Castaway	Bottom	2017-11-06	08:45:00	AM	81
Outer	Fall 2017	Castaway	Bottom	2017-11-07	08:45:00	AM	72
Outer	Fall 2017	Castaway	Bottom	2017-11-08	08:45:00	AM	109
Outer	Fall 2017	Castaway	Bottom	2017-11-09	08:45:00	AM	76
Outer	Fall 2017	Castaway	Bottom	2017-11-10	08:45:00	AM	74
Outer	Spring 2017	Glassbottom	Bottom	2017-05-03	08:45:00	AM	352
Outer	Spring 2017	Glassbottom	Bottom	2017-05-04	08:45:00	AM	256
Outer	Spring 2017	Glassbottom	Bottom	2017-05-05	08:45:00	AM	288
Outer	Spring 2017	Glassbottom	Bottom	2017-05-06	08:45:00	AM	160
Outer	Spring 2017	Glassbottom	Bottom	2017-05-07	08:45:00	AM	256
Outer	Spring 2017	Glassbottom	Bottom	2017-05-08	08:45:00	AM	256
Outer	Spring 2017	Glassbottom	Bottom	2017-05-09	08:45:00	AM	256
Outer	Fall 2017	Glassbottom	Bottom	2017-11-04	08:45:00	AM	176
Outer	Fall 2017	Glassbottom	Bottom	2017-11-05	08:45:00	AM	136
Outer	Fall 2017	Glassbottom	Bottom	2017-11-06	08:45:00	AM	144
Outer	Fall 2017	Glassbottom	Bottom	2017-11-07	08:45:00	AM	124
Outer	Fall 2017	Glassbottom	Bottom	2017-11-08	08:45:00	AM	160
Outer	Fall 2017	Glassbottom	Bottom	2017-11-09	08:45:00	AM	95
Outer	Fall 2017	Glassbottom	Bottom	2017-11-10	08:45:00	AM	136
Outer	Spring 2017	Glassbottom	Top	2017-05-03	08:45:00	AM	1
Outer	Spring 2017	Glassbottom	Top	2017-05-04	08:45:00	AM	1
Outer	Spring 2017	Glassbottom	Top	2017-05-05	08:45:00	AM	384
Outer	Spring 2017	Glassbottom	Top	2017-05-06	08:45:00	AM	304
Outer	Spring 2017	Glassbottom	Top	2017-05-07	08:45:00	AM	216
Outer	Spring 2017	Glassbottom	Top	2017-05-08	08:45:00	AM	216
Outer	Spring 2017	Glassbottom	Top	2017-05-09	08:45:00	AM	216
Outer	Fall 2017	Glassbottom	Top	2017-11-04	08:45:00	AM	160
Outer	Fall 2017	Glassbottom	Top	2017-11-05	08:45:00	AM	144
Outer	Fall 2017	Glassbottom	Top	2017-11-06	08:45:00	AM	152
Outer	Fall 2017	Glassbottom	Top	2017-11-07	08:45:00	AM	136
Outer	Fall 2017	Glassbottom	Top	2017-11-08	08:45:00	AM	192
Outer	Fall 2017	Glassbottom	Top	2017-11-09	08:45:00	AM	136
Outer	Fall 2017	Glassbottom	Top	2017-11-10	08:45:00	AM	168
Outer	Spring 2016	Castaway	Top	2016-05-12	08:50:30	AM	0
Outer	Spring 2016	Castaway	Top	2016-05-13	08:50:30	AM	10.8
Outer	Spring 2016	Castaway	Top	2016-05-14	08:50:30	AM	4305.6
Outer	Spring 2016	Castaway	Top	2016-05-15	08:50:30	AM	4133.4
Outer	Spring 2016	Castaway	Top	2016-05-16	08:50:30	AM	4650
Outer	Spring 2016	Castaway	Top	2016-05-17	08:50:30	AM	4822.3
Outer	Spring 2016	Castaway	Top	2016-05-18	08:50:30	AM	366
Outer	Fall 2016	Castaway	Bottom	2016-11-08	08:50:30	AM	4133.4
Outer	Fall 2016	Castaway	Bottom	2016-11-09	08:50:30	AM	3444.5
Outer	Fall 2016	Castaway	Bottom	2016-11-10	08:50:30	AM	4133.4
Outer	Fall 2016	Castaway	Bottom	2016-11-11	08:50:30	AM	4994.5
Outer	Fall 2016	Castaway	Bottom	2016-11-12	08:50:30	AM	3444.5
Outer	Fall 2016	Castaway	Bottom	2016-11-13	08:50:30	AM	3100
Outer	Fall 2016	Castaway	Bottom	2016-11-14	08:50:30	AM	1550
Outer	Spring 2016	Glassbottom	Bottom	2016-05-12	08:51:12	AM	118.4
Outer	Spring 2016	Glassbottom	Bottom	2016-05-13	08:51:12	AM	10.8
Outer	Spring 2016	Glassbottom	Bottom	2016-05-14	08:51:12	AM	6200
Outer	Spring 2016	Glassbottom	Bottom	2016-05-15	08:51:12	AM	9644.5
Outer	Spring 2016	Glassbottom	Bottom	2016-05-16	08:51:12	AM	9300.1
Outer	Spring 2016	Glassbottom	Bottom	2016-05-17	08:51:12	AM	10333.4
Outer	Spring 2016	Glassbottom	Bottom	2016-05-18	08:51:12	AM	355.2
Outer	Fall 2016	Glassbottom	Bottom	2016-11-08	08:51:12	AM	1463.9
Outer	Fall 2016	Glassbottom	Bottom	2016-11-09	08:51:12	AM	2669.5
Outer	Fall 2016	Glassbottom	Bottom	2016-11-10	08:51:12	AM	1722.2
Outer	Fall 2016	Glassbottom	Bottom	2016-11-11	08:51:12	AM	2066.7
Outer	Fall 2016	Glassbottom	Bottom	2016-11-12	08:51:12	AM	1636.1
Outer	Fall 2016	Glassbottom	Bottom	2016-11-13	08:51:12	AM	1463.9
Outer	Fall 2016	Glassbottom	Bottom	2016-11-14	08:51:12	AM	1162.5
Outer	Spring 2016	Glassbottom	Top	2016-05-12	08:58:00	AM	0
Outer	Spring 2016	Glassbottom	Top	2016-05-13	08:58:00	AM	0
Outer	Spring 2016	Glassbottom	Top	2016-05-14	08:58:00	AM	14466.8
Outer	Spring 2016	Glassbottom	Top	2016-05-15	08:58:00	AM	10677.8
Outer	Spring 2016	Glassbottom	Top	2016-05-16	08:58:00	AM	7233.4
Outer	Spring 2016	Glassbottom	Top	2016-05-17	08:58:00	AM	12400.1
Outer	Spring 2016	Glassbottom	Top	2016-05-18	08:58:00	AM	366
Outer	Fall 2016	Glassbottom	Top	2016-11-08	08:58:34	AM	2152.8
Outer	Fall 2016	Glassbottom	Top	2016-11-09	08:58:34	AM	3444.5
Outer	Fall 2016	Glassbottom	Top	2016-11-10	08:58:34	AM	2583.4
Outer	Fall 2016	Glassbottom	Top	2016-11-11	08:58:34	AM	3961.1
Outer	Fall 2016	Glassbottom	Top	2016-11-12	08:58:34	AM	2927.8
Outer	Fall 2016	Glassbottom	Top	2016-11-13	08:58:34	AM	2755.6
Outer	Fall 2016	Glassbottom	Top	2016-11-14	08:58:34	AM	2755.6
Outer	Fall 2017	Castaway	Top	2017-11-04	09:00:00	AM	368
Outer	Fall 2017	Castaway	Top	2017-11-05	09:00:00	AM	400
Outer	Fall 2017	Castaway	Top	2017-11-06	09:00:00	AM	320
Outer	Fall 2017	Castaway	Top	2017-11-07	09:00:00	AM	272
Outer	Fall 2017	Castaway	Top	2017-11-08	09:00:00	AM	192
Outer	Fall 2017	Castaway	Top	2017-11-09	09:00:00	AM	400
Outer	Fall 2017	Castaway	Top	2017-11-10	09:00:00	AM	288
Outer	Spring 2018	Castaway	Top	2018-05-01	09:00:00	AM	864
Outer	Spring 2018	Castaway	Top	2018-05-02	09:00:00	AM	1024
Outer	Spring 2018	Castaway	Top	2018-05-03	09:00:00	AM	512
Outer	Spring 2018	Castaway	Top	2018-05-04	09:00:00	AM	960
Outer	Spring 2018	Castaway	Top	2018-05-05	09:00:00	AM	512
Outer	Spring 2018	Castaway	Top	2018-05-06	09:00:00	AM	864
Outer	Spring 2018	Castaway	Top	2018-05-07	09:00:00	AM	352
Outer	Spring 2017	Castaway	Bottom	2017-05-03	09:00:00	AM	336
Outer	Spring 2017	Castaway	Bottom	2017-05-04	09:00:00	AM	272
Outer	Spring 2017	Castaway	Bottom	2017-05-05	09:00:00	AM	336
Outer	Spring 2017	Castaway	Bottom	2017-05-06	09:00:00	AM	200
Outer	Spring 2017	Castaway	Bottom	2017-05-07	09:00:00	AM	256
Outer	Spring 2017	Castaway	Bottom	2017-05-08	09:00:00	AM	248
Outer	Spring 2017	Castaway	Bottom	2017-05-09	09:00:00	AM	216
Outer	Fall 2017	Castaway	Bottom	2017-11-04	09:00:00	AM	119
Outer	Fall 2017	Castaway	Bottom	2017-11-05	09:00:00	AM	102
Outer	Fall 2017	Castaway	Bottom	2017-11-06	09:00:00	AM	101
Outer	Fall 2017	Castaway	Bottom	2017-11-07	09:00:00	AM	91
Outer	Fall 2017	Castaway	Bottom	2017-11-08	09:00:00	AM	97
Outer	Fall 2017	Castaway	Bottom	2017-11-09	09:00:00	AM	128
Outer	Fall 2017	Castaway	Bottom	2017-11-10	09:00:00	AM	83
Outer	Spring 2018	Castaway	Bottom	2018-05-01	09:00:00	AM	576
Outer	Spring 2018	Castaway	Bottom	2018-05-02	09:00:00	AM	496
Outer	Spring 2018	Castaway	Bottom	2018-05-03	09:00:00	AM	336
Outer	Spring 2018	Castaway	Bottom	2018-05-04	09:00:00	AM	480
Outer	Spring 2018	Castaway	Bottom	2018-05-05	09:00:00	AM	400
Outer	Spring 2018	Castaway	Bottom	2018-05-06	09:00:00	AM	464
Outer	Spring 2018	Castaway	Bottom	2018-05-07	09:00:00	AM	272
Outer	Fall 2018	Castaway	Bottom	2018-10-02	09:00:00	AM	152
Outer	Fall 2018	Castaway	Bottom	2018-10-03	09:00:00	AM	168
Outer	Fall 2018	Castaway	Bottom	2018-10-04	09:00:00	AM	108
Outer	Fall 2018	Castaway	Bottom	2018-10-05	09:00:00	AM	136
Outer	Fall 2018	Castaway	Bottom	2018-10-06	09:00:00	AM	128
Outer	Fall 2018	Castaway	Bottom	2018-10-07	09:00:00	AM	152
Outer	Spring 2017	Glassbottom	Bottom	2017-05-03	09:00:00	AM	368
Outer	Spring 2017	Glassbottom	Bottom	2017-05-04	09:00:00	AM	368
Outer	Spring 2017	Glassbottom	Bottom	2017-05-05	09:00:00	AM	384
Outer	Spring 2017	Glassbottom	Bottom	2017-05-06	09:00:00	AM	136
Outer	Spring 2017	Glassbottom	Bottom	2017-05-07	09:00:00	AM	288
Outer	Spring 2017	Glassbottom	Bottom	2017-05-08	09:00:00	AM	304
Outer	Spring 2017	Glassbottom	Bottom	2017-05-09	09:00:00	AM	288
Outer	Fall 2017	Glassbottom	Bottom	2017-11-04	09:00:00	AM	200
Outer	Fall 2017	Glassbottom	Bottom	2017-11-05	09:00:00	AM	168
Outer	Fall 2017	Glassbottom	Bottom	2017-11-06	09:00:00	AM	160
Outer	Fall 2017	Glassbottom	Bottom	2017-11-07	09:00:00	AM	168
Outer	Fall 2017	Glassbottom	Bottom	2017-11-08	09:00:00	AM	152
Outer	Fall 2017	Glassbottom	Bottom	2017-11-09	09:00:00	AM	232
Outer	Fall 2017	Glassbottom	Bottom	2017-11-10	09:00:00	AM	216
Outer	Spring 2018	Glassbottom	Bottom	2018-05-01	09:00:00	AM	288
Outer	Spring 2018	Glassbottom	Bottom	2018-05-02	09:00:00	AM	272
Outer	Spring 2018	Glassbottom	Bottom	2018-05-03	09:00:00	AM	248
Outer	Spring 2018	Glassbottom	Bottom	2018-05-04	09:00:00	AM	232
Outer	Spring 2018	Glassbottom	Bottom	2018-05-05	09:00:00	AM	224
Outer	Spring 2018	Glassbottom	Bottom	2018-05-06	09:00:00	AM	256
Outer	Spring 2018	Glassbottom	Bottom	2018-05-07	09:00:00	AM	240
Outer	Fall 2018	Glassbottom	Bottom	2018-10-02	09:00:00	AM	336
Outer	Fall 2018	Glassbottom	Bottom	2018-10-03	09:00:00	AM	448
Outer	Fall 2018	Glassbottom	Bottom	2018-10-04	09:00:00	AM	672
Outer	Fall 2018	Glassbottom	Bottom	2018-10-05	09:00:00	AM	200
Outer	Fall 2018	Glassbottom	Bottom	2018-10-06	09:00:00	AM	176
Outer	Fall 2018	Glassbottom	Bottom	2018-10-07	09:00:00	AM	200
Outer	Fall 2018	Glassbottom	Bottom	2018-10-08	09:00:00	AM	128
Outer	Spring 2017	Glassbottom	Top	2017-05-03	09:00:00	AM	1
Outer	Spring 2017	Glassbottom	Top	2017-05-04	09:00:00	AM	0
Outer	Spring 2017	Glassbottom	Top	2017-05-05	09:00:00	AM	672
Outer	Spring 2017	Glassbottom	Top	2017-05-06	09:00:00	AM	256
Outer	Spring 2017	Glassbottom	Top	2017-05-07	09:00:00	AM	248
Outer	Spring 2017	Glassbottom	Top	2017-05-08	09:00:00	AM	232
Outer	Spring 2017	Glassbottom	Top	2017-05-09	09:00:00	AM	232
Outer	Fall 2017	Glassbottom	Top	2017-11-04	09:00:00	AM	160
Outer	Fall 2017	Glassbottom	Top	2017-11-05	09:00:00	AM	160
Outer	Fall 2017	Glassbottom	Top	2017-11-06	09:00:00	AM	184
Outer	Fall 2017	Glassbottom	Top	2017-11-07	09:00:00	AM	152
Outer	Fall 2017	Glassbottom	Top	2017-11-08	09:00:00	AM	216
Outer	Fall 2017	Glassbottom	Top	2017-11-09	09:00:00	AM	304
Outer	Fall 2017	Glassbottom	Top	2017-11-10	09:00:00	AM	192
Outer	Spring 2018	Glassbottom	Top	2018-05-01	09:00:00	AM	512
Outer	Spring 2018	Glassbottom	Top	2018-05-02	09:00:00	AM	480
Outer	Spring 2018	Glassbottom	Top	2018-05-03	09:00:00	AM	336
Outer	Spring 2018	Glassbottom	Top	2018-05-04	09:00:00	AM	496
Outer	Spring 2018	Glassbottom	Top	2018-05-05	09:00:00	AM	432
Outer	Spring 2018	Glassbottom	Top	2018-05-06	09:00:00	AM	400
Outer	Spring 2018	Glassbottom	Top	2018-05-07	09:00:00	AM	384
Outer	Fall 2018	Glassbottom	Top	2018-10-02	09:00:00	AM	216
Outer	Fall 2018	Glassbottom	Top	2018-10-03	09:00:00	AM	768
Outer	Fall 2018	Glassbottom	Top	2018-10-04	09:00:00	AM	768
Outer	Fall 2018	Glassbottom	Top	2018-10-05	09:00:00	AM	1152
Outer	Fall 2018	Glassbottom	Top	2018-10-06	09:00:00	AM	992
Outer	Fall 2018	Glassbottom	Top	2018-10-07	09:00:00	AM	768
Outer	Fall 2018	Glassbottom	Top	2018-10-08	09:00:00	AM	336
Outer	Fall 2016	Castaway	Top	2016-11-08	09:03:44	AM	2325
Outer	Fall 2016	Castaway	Top	2016-11-09	09:03:44	AM	1980.6
Outer	Fall 2016	Castaway	Top	2016-11-10	09:03:44	AM	2238.9
Outer	Fall 2016	Castaway	Top	2016-11-11	09:03:44	AM	2066.7
Outer	Fall 2016	Castaway	Top	2016-11-12	09:03:44	AM	2066.7
Outer	Fall 2016	Castaway	Top	2016-11-13	09:03:44	AM	1980.6
Outer	Fall 2016	Castaway	Top	2016-11-14	09:03:44	AM	1259.4
Outer	Spring 2016	Castaway	Bottom	2016-05-12	09:03:44	AM	21.5
Outer	Spring 2016	Castaway	Bottom	2016-05-13	09:03:44	AM	32.3
Outer	Spring 2016	Castaway	Bottom	2016-05-14	09:03:44	AM	3961.1
Outer	Spring 2016	Castaway	Bottom	2016-05-15	09:03:44	AM	4650
Outer	Spring 2016	Castaway	Bottom	2016-05-16	09:03:44	AM	3961.1
Outer	Spring 2016	Castaway	Bottom	2016-05-17	09:03:44	AM	4650
Outer	Spring 2016	Castaway	Bottom	2016-05-18	09:03:44	AM	322.9
Outer	Spring 2016	Castaway	Top	2016-05-12	09:10:30	AM	204.5
Outer	Spring 2016	Castaway	Top	2016-05-13	09:10:30	AM	0
Outer	Spring 2016	Castaway	Top	2016-05-14	09:10:30	AM	5511.1
Outer	Spring 2016	Castaway	Top	2016-05-15	09:10:30	AM	3961.1
Outer	Spring 2016	Castaway	Top	2016-05-16	09:10:30	AM	3961.1
Outer	Spring 2016	Castaway	Top	2016-05-17	09:10:30	AM	3788.9
Outer	Spring 2016	Castaway	Top	2016-05-18	09:10:30	AM	613.5
Outer	Fall 2016	Castaway	Bottom	2016-11-08	09:10:30	AM	8266.7
Outer	Fall 2016	Castaway	Bottom	2016-11-09	09:10:30	AM	5511.1
Outer	Fall 2016	Castaway	Bottom	2016-11-10	09:10:30	AM	7233.4
Outer	Fall 2016	Castaway	Bottom	2016-11-11	09:10:30	AM	6544.5
Outer	Fall 2016	Castaway	Bottom	2016-11-12	09:10:30	AM	5166.7
Outer	Fall 2016	Castaway	Bottom	2016-11-13	09:10:30	AM	5166.7
Outer	Fall 2016	Castaway	Bottom	2016-11-14	09:10:30	AM	4305.6
Outer	Spring 2016	Glassbottom	Bottom	2016-05-12	09:11:12	AM	53.8
Outer	Spring 2016	Glassbottom	Bottom	2016-05-13	09:11:12	AM	0
Outer	Spring 2016	Glassbottom	Bottom	2016-05-14	09:11:12	AM	9300.1
Outer	Spring 2016	Glassbottom	Bottom	2016-05-15	09:11:12	AM	10677.8
Outer	Spring 2016	Glassbottom	Bottom	2016-05-16	09:11:12	AM	8266.7
Outer	Spring 2016	Glassbottom	Bottom	2016-05-17	09:11:12	AM	5166.7
Outer	Spring 2016	Glassbottom	Bottom	2016-05-18	09:11:12	AM	495.1
Outer	Fall 2016	Glassbottom	Bottom	2016-11-08	09:11:12	AM	1980.6
Outer	Fall 2016	Glassbottom	Bottom	2016-11-09	09:11:12	AM	1722.2
Outer	Fall 2016	Glassbottom	Bottom	2016-11-10	09:11:12	AM	2152.8
Outer	Fall 2016	Glassbottom	Bottom	2016-11-11	09:11:12	AM	2238.9
Outer	Fall 2016	Glassbottom	Bottom	2016-11-12	09:11:12	AM	2411.1
Outer	Fall 2016	Glassbottom	Bottom	2016-11-13	09:11:12	AM	2238.9
Outer	Fall 2016	Glassbottom	Bottom	2016-11-14	09:11:12	AM	2325
Outer	Fall 2017	Castaway	Top	2017-11-04	09:15:00	AM	416
Outer	Fall 2017	Castaway	Top	2017-11-05	09:15:00	AM	320
Outer	Fall 2017	Castaway	Top	2017-11-06	09:15:00	AM	480
Outer	Fall 2017	Castaway	Top	2017-11-07	09:15:00	AM	320
Outer	Fall 2017	Castaway	Top	2017-11-08	09:15:00	AM	128
Outer	Fall 2017	Castaway	Top	2017-11-09	09:15:00	AM	320
Outer	Fall 2017	Castaway	Top	2017-11-10	09:15:00	AM	256
Outer	Spring 2017	Castaway	Bottom	2017-05-03	09:15:00	AM	320
Outer	Spring 2017	Castaway	Bottom	2017-05-04	09:15:00	AM	288
Outer	Spring 2017	Castaway	Bottom	2017-05-05	09:15:00	AM	320
Outer	Spring 2017	Castaway	Bottom	2017-05-06	09:15:00	AM	116
Outer	Spring 2017	Castaway	Bottom	2017-05-07	09:15:00	AM	240
Outer	Spring 2017	Castaway	Bottom	2017-05-08	09:15:00	AM	216
Outer	Spring 2017	Castaway	Bottom	2017-05-09	09:15:00	AM	288
Outer	Fall 2017	Castaway	Bottom	2017-11-04	09:15:00	AM	144
Outer	Fall 2017	Castaway	Bottom	2017-11-05	09:15:00	AM	125
Outer	Fall 2017	Castaway	Bottom	2017-11-06	09:15:00	AM	115
Outer	Fall 2017	Castaway	Bottom	2017-11-07	09:15:00	AM	104
Outer	Fall 2017	Castaway	Bottom	2017-11-08	09:15:00	AM	65
Outer	Fall 2017	Castaway	Bottom	2017-11-09	09:15:00	AM	98
Outer	Fall 2017	Castaway	Bottom	2017-11-10	09:15:00	AM	89
Outer	Spring 2017	Glassbottom	Bottom	2017-05-03	09:15:00	AM	448
Outer	Spring 2017	Glassbottom	Bottom	2017-05-04	09:15:00	AM	256
Outer	Spring 2017	Glassbottom	Bottom	2017-05-05	09:15:00	AM	352
Outer	Spring 2017	Glassbottom	Bottom	2017-05-06	09:15:00	AM	152
Outer	Spring 2017	Glassbottom	Bottom	2017-05-07	09:15:00	AM	352
Outer	Spring 2017	Glassbottom	Bottom	2017-05-08	09:15:00	AM	320
Outer	Spring 2017	Glassbottom	Bottom	2017-05-09	09:15:00	AM	320
Outer	Fall 2017	Glassbottom	Bottom	2017-11-04	09:15:00	AM	304
Outer	Fall 2017	Glassbottom	Bottom	2017-11-05	09:15:00	AM	224
Outer	Fall 2017	Glassbottom	Bottom	2017-11-06	09:15:00	AM	248
Outer	Fall 2017	Glassbottom	Bottom	2017-11-07	09:15:00	AM	216
Outer	Fall 2017	Glassbottom	Bottom	2017-11-08	09:15:00	AM	79
Outer	Fall 2017	Glassbottom	Bottom	2017-11-09	09:15:00	AM	208
Outer	Fall 2017	Glassbottom	Bottom	2017-11-10	09:15:00	AM	160
Outer	Spring 2017	Glassbottom	Top	2017-05-03	09:15:00	AM	2
Outer	Spring 2017	Glassbottom	Top	2017-05-04	09:15:00	AM	0
Outer	Spring 2017	Glassbottom	Top	2017-05-05	09:15:00	AM	864
Outer	Spring 2017	Glassbottom	Top	2017-05-06	09:15:00	AM	240
Outer	Spring 2017	Glassbottom	Top	2017-05-07	09:15:00	AM	256
Outer	Spring 2017	Glassbottom	Top	2017-05-08	09:15:00	AM	272
Outer	Spring 2017	Glassbottom	Top	2017-05-09	09:15:00	AM	256
Outer	Fall 2017	Glassbottom	Top	2017-11-04	09:15:00	AM	208
Outer	Fall 2017	Glassbottom	Top	2017-11-05	09:15:00	AM	232
Outer	Fall 2017	Glassbottom	Top	2017-11-06	09:15:00	AM	200
Outer	Fall 2017	Glassbottom	Top	2017-11-07	09:15:00	AM	224
Outer	Fall 2017	Glassbottom	Top	2017-11-08	09:15:00	AM	122
Outer	Fall 2017	Glassbottom	Top	2017-11-09	09:15:00	AM	216
Outer	Fall 2017	Glassbottom	Top	2017-11-10	09:15:00	AM	152
Outer	Spring 2016	Glassbottom	Top	2016-05-12	09:18:00	AM	10.8
Outer	Spring 2016	Glassbottom	Top	2016-05-13	09:18:00	AM	0
Outer	Spring 2016	Glassbottom	Top	2016-05-14	09:18:00	AM	17911.2
Outer	Spring 2016	Glassbottom	Top	2016-05-15	09:18:00	AM	15844.5
Outer	Spring 2016	Glassbottom	Top	2016-05-16	09:18:00	AM	15844.5
Outer	Spring 2016	Glassbottom	Top	2016-05-17	09:18:00	AM	13089
Outer	Spring 2016	Glassbottom	Top	2016-05-18	09:18:00	AM	193.8
Outer	Fall 2016	Glassbottom	Top	2016-11-08	09:18:34	AM	3788.9
Outer	Fall 2016	Glassbottom	Top	2016-11-09	09:18:34	AM	4133.4
Outer	Fall 2016	Glassbottom	Top	2016-11-10	09:18:34	AM	4133.4
Outer	Fall 2016	Glassbottom	Top	2016-11-11	09:18:34	AM	5166.7
Outer	Fall 2016	Glassbottom	Top	2016-11-12	09:18:34	AM	3444.5
Outer	Fall 2016	Glassbottom	Top	2016-11-13	09:18:34	AM	1808.3
Outer	Fall 2016	Glassbottom	Top	2016-11-14	09:18:34	AM	3788.9
Outer	Fall 2016	Castaway	Top	2016-11-08	09:23:44	AM	2927.8
Outer	Fall 2016	Castaway	Top	2016-11-09	09:23:44	AM	3616.7
Outer	Fall 2016	Castaway	Top	2016-11-10	09:23:44	AM	2927.8
Outer	Fall 2016	Castaway	Top	2016-11-11	09:23:44	AM	3100
Outer	Fall 2016	Castaway	Top	2016-11-12	09:23:44	AM	2583.4
Outer	Fall 2016	Castaway	Top	2016-11-13	09:23:44	AM	1324
Outer	Fall 2016	Castaway	Top	2016-11-14	09:23:44	AM	2755.6
Outer	Spring 2016	Castaway	Bottom	2016-05-12	09:23:44	AM	193.8
Outer	Spring 2016	Castaway	Bottom	2016-05-13	09:23:44	AM	43.1
Outer	Spring 2016	Castaway	Bottom	2016-05-14	09:23:44	AM	5166.7
Outer	Spring 2016	Castaway	Bottom	2016-05-15	09:23:44	AM	4477.8
Outer	Spring 2016	Castaway	Bottom	2016-05-16	09:23:44	AM	4305.6
Outer	Spring 2016	Castaway	Bottom	2016-05-17	09:23:44	AM	5166.7
Outer	Spring 2016	Castaway	Bottom	2016-05-18	09:23:44	AM	215.3
Outer	Fall 2017	Castaway	Top	2017-11-04	09:30:00	AM	512
Outer	Fall 2017	Castaway	Top	2017-11-05	09:30:00	AM	288
Outer	Fall 2017	Castaway	Top	2017-11-06	09:30:00	AM	384
Outer	Fall 2017	Castaway	Top	2017-11-07	09:30:00	AM	416
Outer	Fall 2017	Castaway	Top	2017-11-08	09:30:00	AM	168
Outer	Fall 2017	Castaway	Top	2017-11-09	09:30:00	AM	448
Outer	Fall 2017	Castaway	Top	2017-11-10	09:30:00	AM	384
Outer	Spring 2018	Castaway	Top	2018-05-01	09:30:00	AM	576
Outer	Spring 2018	Castaway	Top	2018-05-02	09:30:00	AM	1344
Outer	Spring 2018	Castaway	Top	2018-05-03	09:30:00	AM	432
Outer	Spring 2018	Castaway	Top	2018-05-04	09:30:00	AM	896
Outer	Spring 2018	Castaway	Top	2018-05-05	09:30:00	AM	992
Outer	Spring 2018	Castaway	Top	2018-05-06	09:30:00	AM	1600
Outer	Spring 2018	Castaway	Top	2018-05-07	09:30:00	AM	480
Outer	Spring 2017	Castaway	Bottom	2017-05-03	09:30:00	AM	512
Outer	Spring 2017	Castaway	Bottom	2017-05-04	09:30:00	AM	416
Outer	Spring 2017	Castaway	Bottom	2017-05-05	09:30:00	AM	368
Outer	Spring 2017	Castaway	Bottom	2017-05-06	09:30:00	AM	240
Outer	Spring 2017	Castaway	Bottom	2017-05-07	09:30:00	AM	352
Outer	Spring 2017	Castaway	Bottom	2017-05-08	09:30:00	AM	304
Outer	Spring 2017	Castaway	Bottom	2017-05-09	09:30:00	AM	304
Outer	Fall 2017	Castaway	Bottom	2017-11-04	09:30:00	AM	152
Outer	Fall 2017	Castaway	Bottom	2017-11-05	09:30:00	AM	128
Outer	Fall 2017	Castaway	Bottom	2017-11-06	09:30:00	AM	152
Outer	Fall 2017	Castaway	Bottom	2017-11-07	09:30:00	AM	128
Outer	Fall 2017	Castaway	Bottom	2017-11-08	09:30:00	AM	71
Outer	Fall 2017	Castaway	Bottom	2017-11-09	09:30:00	AM	109
Outer	Fall 2017	Castaway	Bottom	2017-11-10	09:30:00	AM	128
Outer	Spring 2018	Castaway	Bottom	2018-05-01	09:30:00	AM	672
Outer	Spring 2018	Castaway	Bottom	2018-05-02	09:30:00	AM	608
Outer	Spring 2018	Castaway	Bottom	2018-05-03	09:30:00	AM	1024
Outer	Spring 2018	Castaway	Bottom	2018-05-04	09:30:00	AM	608
Outer	Spring 2018	Castaway	Bottom	2018-05-05	09:30:00	AM	864
Outer	Spring 2018	Castaway	Bottom	2018-05-06	09:30:00	AM	768
Outer	Spring 2018	Castaway	Bottom	2018-05-07	09:30:00	AM	400
Outer	Fall 2018	Castaway	Bottom	2018-10-02	09:30:00	AM	126
Outer	Fall 2018	Castaway	Bottom	2018-10-03	09:30:00	AM	216
Outer	Fall 2018	Castaway	Bottom	2018-10-04	09:30:00	AM	208
Outer	Fall 2018	Castaway	Bottom	2018-10-05	09:30:00	AM	184
Outer	Fall 2018	Castaway	Bottom	2018-10-06	09:30:00	AM	160
Outer	Fall 2018	Castaway	Bottom	2018-10-07	09:30:00	AM	224
Outer	Spring 2017	Glassbottom	Bottom	2017-05-03	09:30:00	AM	576
Outer	Spring 2017	Glassbottom	Bottom	2017-05-04	09:30:00	AM	448
Outer	Spring 2017	Glassbottom	Bottom	2017-05-05	09:30:00	AM	480
Outer	Spring 2017	Glassbottom	Bottom	2017-05-06	09:30:00	AM	368
Outer	Spring 2017	Glassbottom	Bottom	2017-05-07	09:30:00	AM	352
Outer	Spring 2017	Glassbottom	Bottom	2017-05-08	09:30:00	AM	352
Outer	Spring 2017	Glassbottom	Bottom	2017-05-09	09:30:00	AM	352
Outer	Fall 2017	Glassbottom	Bottom	2017-11-04	09:30:00	AM	336
Outer	Fall 2017	Glassbottom	Bottom	2017-11-05	09:30:00	AM	224
Outer	Fall 2017	Glassbottom	Bottom	2017-11-06	09:30:00	AM	256
Outer	Fall 2017	Glassbottom	Bottom	2017-11-07	09:30:00	AM	248
Outer	Fall 2017	Glassbottom	Bottom	2017-11-08	09:30:00	AM	113
Outer	Fall 2017	Glassbottom	Bottom	2017-11-09	09:30:00	AM	224
Outer	Fall 2017	Glassbottom	Bottom	2017-11-10	09:30:00	AM	384
Outer	Spring 2018	Glassbottom	Bottom	2018-05-01	09:30:00	AM	416
Outer	Spring 2018	Glassbottom	Bottom	2018-05-02	09:30:00	AM	336
Outer	Spring 2018	Glassbottom	Bottom	2018-05-03	09:30:00	AM	256
Outer	Spring 2018	Glassbottom	Bottom	2018-05-04	09:30:00	AM	320
Outer	Spring 2018	Glassbottom	Bottom	2018-05-05	09:30:00	AM	416
Outer	Spring 2018	Glassbottom	Bottom	2018-05-06	09:30:00	AM	288
Outer	Spring 2018	Glassbottom	Bottom	2018-05-07	09:30:00	AM	368
Outer	Fall 2018	Glassbottom	Bottom	2018-10-02	09:30:00	AM	672
Outer	Fall 2018	Glassbottom	Bottom	2018-10-03	09:30:00	AM	896
Outer	Fall 2018	Glassbottom	Bottom	2018-10-04	09:30:00	AM	672
Outer	Fall 2018	Glassbottom	Bottom	2018-10-05	09:30:00	AM	288
Outer	Fall 2018	Glassbottom	Bottom	2018-10-06	09:30:00	AM	272
Outer	Fall 2018	Glassbottom	Bottom	2018-10-07	09:30:00	AM	248
Outer	Fall 2018	Glassbottom	Bottom	2018-10-08	09:30:00	AM	288
Outer	Spring 2017	Glassbottom	Top	2017-05-03	09:30:00	AM	0
Outer	Spring 2017	Glassbottom	Top	2017-05-04	09:30:00	AM	3
Outer	Spring 2017	Glassbottom	Top	2017-05-05	09:30:00	AM	704
Outer	Spring 2017	Glassbottom	Top	2017-05-06	09:30:00	AM	448
Outer	Spring 2017	Glassbottom	Top	2017-05-07	09:30:00	AM	288
Outer	Spring 2017	Glassbottom	Top	2017-05-08	09:30:00	AM	272
Outer	Spring 2017	Glassbottom	Top	2017-05-09	09:30:00	AM	288
Outer	Fall 2017	Glassbottom	Top	2017-11-04	09:30:00	AM	256
Outer	Fall 2017	Glassbottom	Top	2017-11-05	09:30:00	AM	192
Outer	Fall 2017	Glassbottom	Top	2017-11-06	09:30:00	AM	256
Outer	Fall 2017	Glassbottom	Top	2017-11-07	09:30:00	AM	240
Outer	Fall 2017	Glassbottom	Top	2017-11-08	09:30:00	AM	136
Outer	Fall 2017	Glassbottom	Top	2017-11-09	09:30:00	AM	256
Outer	Fall 2017	Glassbottom	Top	2017-11-10	09:30:00	AM	240
Outer	Spring 2018	Glassbottom	Top	2018-05-01	09:30:00	AM	704
Outer	Spring 2018	Glassbottom	Top	2018-05-02	09:30:00	AM	1088
Outer	Spring 2018	Glassbottom	Top	2018-05-03	09:30:00	AM	608
Outer	Spring 2018	Glassbottom	Top	2018-05-04	09:30:00	AM	608
Outer	Spring 2018	Glassbottom	Top	2018-05-05	09:30:00	AM	608
Outer	Spring 2018	Glassbottom	Top	2018-05-06	09:30:00	AM	672
Outer	Spring 2018	Glassbottom	Top	2018-05-07	09:30:00	AM	576
Outer	Fall 2018	Glassbottom	Top	2018-10-02	09:30:00	AM	256
Outer	Fall 2018	Glassbottom	Top	2018-10-03	09:30:00	AM	960
Outer	Fall 2018	Glassbottom	Top	2018-10-04	09:30:00	AM	1152
Outer	Fall 2018	Glassbottom	Top	2018-10-05	09:30:00	AM	1216
Outer	Fall 2018	Glassbottom	Top	2018-10-06	09:30:00	AM	768
Outer	Fall 2018	Glassbottom	Top	2018-10-07	09:30:00	AM	1152
Outer	Fall 2018	Glassbottom	Top	2018-10-08	09:30:00	AM	1280
Outer	Spring 2016	Castaway	Top	2016-05-12	09:30:30	AM	10.8
Outer	Spring 2016	Castaway	Top	2016-05-13	09:30:30	AM	10.8
Outer	Spring 2016	Castaway	Top	2016-05-14	09:30:30	AM	3788.9
Outer	Spring 2016	Castaway	Top	2016-05-15	09:30:30	AM	6200
Outer	Spring 2016	Castaway	Top	2016-05-16	09:30:30	AM	5511.1
Outer	Spring 2016	Castaway	Top	2016-05-17	09:30:30	AM	6544.5
Outer	Spring 2016	Castaway	Top	2016-05-18	09:30:30	AM	731.9
Outer	Fall 2016	Castaway	Bottom	2016-11-08	09:30:30	AM	7233.4
Outer	Fall 2016	Castaway	Bottom	2016-11-09	09:30:30	AM	4994.5
Outer	Fall 2016	Castaway	Bottom	2016-11-10	09:30:30	AM	10677.8
Outer	Fall 2016	Castaway	Bottom	2016-11-11	09:30:30	AM	10333.4
Outer	Fall 2016	Castaway	Bottom	2016-11-12	09:30:30	AM	8266.7
Outer	Fall 2016	Castaway	Bottom	2016-11-13	09:30:30	AM	2927.8
Outer	Fall 2016	Castaway	Bottom	2016-11-14	09:30:30	AM	4994.5
Outer	Spring 2016	Glassbottom	Bottom	2016-05-12	09:31:12	AM	172.2
Outer	Spring 2016	Glassbottom	Bottom	2016-05-13	09:31:12	AM	10.8
Outer	Spring 2016	Glassbottom	Bottom	2016-05-14	09:31:12	AM	10677.8
Outer	Spring 2016	Glassbottom	Bottom	2016-05-15	09:31:12	AM	16533.4
Outer	Spring 2016	Glassbottom	Bottom	2016-05-16	09:31:12	AM	12400.1
Outer	Spring 2016	Glassbottom	Bottom	2016-05-17	09:31:12	AM	11022.3
Outer	Spring 2016	Glassbottom	Bottom	2016-05-18	09:31:12	AM	592
Outer	Fall 2016	Glassbottom	Bottom	2016-11-08	09:31:12	AM	2497.2
Outer	Fall 2016	Glassbottom	Bottom	2016-11-09	09:31:12	AM	2411.1
Outer	Fall 2016	Glassbottom	Bottom	2016-11-10	09:31:12	AM	3272.2
Outer	Fall 2016	Glassbottom	Bottom	2016-11-11	09:31:12	AM	4305.6
Outer	Fall 2016	Glassbottom	Bottom	2016-11-12	09:31:12	AM	3444.5
Outer	Fall 2016	Glassbottom	Bottom	2016-11-13	09:31:12	AM	2238.9
Outer	Fall 2016	Glassbottom	Bottom	2016-11-14	09:31:12	AM	3100
Outer	Spring 2016	Glassbottom	Top	2016-05-12	09:38:00	AM	86.1
Outer	Spring 2016	Glassbottom	Top	2016-05-13	09:38:00	AM	10.8
Outer	Spring 2016	Glassbottom	Top	2016-05-14	09:38:00	AM	24800.2
Outer	Spring 2016	Glassbottom	Top	2016-05-15	09:38:00	AM	24800.2
Outer	Spring 2016	Glassbottom	Top	2016-05-16	09:38:00	AM	19977.9
Outer	Spring 2016	Glassbottom	Top	2016-05-17	09:38:00	AM	18600.1
Outer	Spring 2016	Glassbottom	Top	2016-05-18	09:38:00	AM	850.4
Outer	Fall 2016	Glassbottom	Top	2016-11-08	09:38:34	AM	5166.7
Outer	Fall 2016	Glassbottom	Top	2016-11-09	09:38:34	AM	8611.2
Outer	Fall 2016	Glassbottom	Top	2016-11-10	09:38:34	AM	5338.9
Outer	Fall 2016	Glassbottom	Top	2016-11-11	09:38:34	AM	6200
Outer	Fall 2016	Glassbottom	Top	2016-11-12	09:38:34	AM	5166.7
Outer	Fall 2016	Glassbottom	Top	2016-11-13	09:38:34	AM	3616.7
Outer	Fall 2016	Glassbottom	Top	2016-11-14	09:38:34	AM	3272.2
Outer	Fall 2016	Castaway	Top	2016-11-08	09:43:44	AM	3616.7
Outer	Fall 2016	Castaway	Top	2016-11-09	09:43:44	AM	4477.8
Outer	Fall 2016	Castaway	Top	2016-11-10	09:43:44	AM	3616.7
Outer	Fall 2016	Castaway	Top	2016-11-11	09:43:44	AM	3961.1
Outer	Fall 2016	Castaway	Top	2016-11-12	09:43:44	AM	3272.2
Outer	Fall 2016	Castaway	Top	2016-11-13	09:43:44	AM	1808.3
Outer	Fall 2016	Castaway	Top	2016-11-14	09:43:44	AM	2066.7
Outer	Spring 2016	Castaway	Bottom	2016-05-12	09:43:44	AM	236.8
Outer	Spring 2016	Castaway	Bottom	2016-05-13	09:43:44	AM	75.3
Outer	Spring 2016	Castaway	Bottom	2016-05-14	09:43:44	AM	6544.5
Outer	Spring 2016	Castaway	Bottom	2016-05-15	09:43:44	AM	4994.5
Outer	Spring 2016	Castaway	Bottom	2016-05-16	09:43:44	AM	5511.1
Outer	Spring 2016	Castaway	Bottom	2016-05-17	09:43:44	AM	5166.7
Outer	Spring 2016	Castaway	Bottom	2016-05-18	09:43:44	AM	549
Outer	Fall 2017	Castaway	Top	2017-11-04	09:45:00	AM	800
Outer	Fall 2017	Castaway	Top	2017-11-05	09:45:00	AM	512
Outer	Fall 2017	Castaway	Top	2017-11-06	09:45:00	AM	672
Outer	Fall 2017	Castaway	Top	2017-11-07	09:45:00	AM	704
Outer	Fall 2017	Castaway	Top	2017-11-08	09:45:00	AM	256
Outer	Fall 2017	Castaway	Top	2017-11-09	09:45:00	AM	496
Outer	Fall 2017	Castaway	Top	2017-11-10	09:45:00	AM	400
Outer	Spring 2017	Castaway	Bottom	2017-05-03	09:45:00	AM	384
Outer	Spring 2017	Castaway	Bottom	2017-05-04	09:45:00	AM	448
Outer	Spring 2017	Castaway	Bottom	2017-05-05	09:45:00	AM	352
Outer	Spring 2017	Castaway	Bottom	2017-05-06	09:45:00	AM	208
Outer	Spring 2017	Castaway	Bottom	2017-05-07	09:45:00	AM	320
Outer	Spring 2017	Castaway	Bottom	2017-05-08	09:45:00	AM	288
Outer	Spring 2017	Castaway	Bottom	2017-05-09	09:45:00	AM	256
Outer	Fall 2017	Castaway	Bottom	2017-11-04	09:45:00	AM	192
Outer	Fall 2017	Castaway	Bottom	2017-11-05	09:45:00	AM	160
Outer	Fall 2017	Castaway	Bottom	2017-11-06	09:45:00	AM	176
Outer	Fall 2017	Castaway	Bottom	2017-11-07	09:45:00	AM	184
Outer	Fall 2017	Castaway	Bottom	2017-11-08	09:45:00	AM	98
Outer	Fall 2017	Castaway	Bottom	2017-11-09	09:45:00	AM	112
Outer	Fall 2017	Castaway	Bottom	2017-11-10	09:45:00	AM	117
Outer	Spring 2017	Glassbottom	Bottom	2017-05-03	09:45:00	AM	464
Outer	Spring 2017	Glassbottom	Bottom	2017-05-04	09:45:00	AM	432
Outer	Spring 2017	Glassbottom	Bottom	2017-05-05	09:45:00	AM	416
Outer	Spring 2017	Glassbottom	Bottom	2017-05-06	09:45:00	AM	416
Outer	Spring 2017	Glassbottom	Bottom	2017-05-07	09:45:00	AM	416
Outer	Spring 2017	Glassbottom	Bottom	2017-05-08	09:45:00	AM	384
Outer	Spring 2017	Glassbottom	Bottom	2017-05-09	09:45:00	AM	416
Outer	Fall 2017	Glassbottom	Bottom	2017-11-04	09:45:00	AM	336
Outer	Fall 2017	Glassbottom	Bottom	2017-11-05	09:45:00	AM	416
Outer	Fall 2017	Glassbottom	Bottom	2017-11-06	09:45:00	AM	288
Outer	Fall 2017	Glassbottom	Bottom	2017-11-07	09:45:00	AM	168
Outer	Fall 2017	Glassbottom	Bottom	2017-11-08	09:45:00	AM	216
Outer	Fall 2017	Glassbottom	Bottom	2017-11-09	09:45:00	AM	256
Outer	Fall 2017	Glassbottom	Bottom	2017-11-10	09:45:00	AM	216
Outer	Spring 2017	Glassbottom	Top	2017-05-03	09:45:00	AM	0
Outer	Spring 2017	Glassbottom	Top	2017-05-04	09:45:00	AM	1
Outer	Spring 2017	Glassbottom	Top	2017-05-05	09:45:00	AM	1216
Outer	Spring 2017	Glassbottom	Top	2017-05-06	09:45:00	AM	576
Outer	Spring 2017	Glassbottom	Top	2017-05-07	09:45:00	AM	432
Outer	Spring 2017	Glassbottom	Top	2017-05-08	09:45:00	AM	336
Outer	Spring 2017	Glassbottom	Top	2017-05-09	09:45:00	AM	336
Outer	Fall 2017	Glassbottom	Top	2017-11-04	09:45:00	AM	232
Outer	Fall 2017	Glassbottom	Top	2017-11-05	09:45:00	AM	272
Outer	Fall 2017	Glassbottom	Top	2017-11-06	09:45:00	AM	352
Outer	Fall 2017	Glassbottom	Top	2017-11-07	09:45:00	AM	200
Outer	Fall 2017	Glassbottom	Top	2017-11-08	09:45:00	AM	240
Outer	Fall 2017	Glassbottom	Top	2017-11-09	09:45:00	AM	336
Outer	Fall 2017	Glassbottom	Top	2017-11-10	09:45:00	AM	232
Outer	Spring 2016	Castaway	Top	2016-05-12	09:50:30	AM	0
Outer	Spring 2016	Castaway	Top	2016-05-13	09:50:30	AM	161.5
Outer	Spring 2016	Castaway	Top	2016-05-14	09:50:30	AM	6544.5
Outer	Spring 2016	Castaway	Top	2016-05-15	09:50:30	AM	6200
Outer	Spring 2016	Castaway	Top	2016-05-16	09:50:30	AM	8611.2
Outer	Spring 2016	Castaway	Top	2016-05-17	09:50:30	AM	7577.8
Outer	Spring 2016	Castaway	Top	2016-05-18	09:50:30	AM	613.5
Outer	Fall 2016	Castaway	Bottom	2016-11-08	09:50:30	AM	13777.9
Outer	Fall 2016	Castaway	Bottom	2016-11-09	09:50:30	AM	14466.8
Outer	Fall 2016	Castaway	Bottom	2016-11-10	09:50:30	AM	10677.8
Outer	Fall 2016	Castaway	Bottom	2016-11-11	09:50:30	AM	6544.5
Outer	Fall 2016	Castaway	Bottom	2016-11-12	09:50:30	AM	8611.2
Outer	Fall 2016	Castaway	Bottom	2016-11-13	09:50:30	AM	11022.3
Outer	Fall 2016	Castaway	Bottom	2016-11-14	09:50:30	AM	5166.7
Outer	Spring 2016	Glassbottom	Bottom	2016-05-12	09:51:12	AM	75.3
Outer	Spring 2016	Glassbottom	Bottom	2016-05-13	09:51:12	AM	183
Outer	Spring 2016	Glassbottom	Bottom	2016-05-14	09:51:12	AM	12400.1
Outer	Spring 2016	Glassbottom	Bottom	2016-05-15	09:51:12	AM	12400.1
Outer	Spring 2016	Glassbottom	Bottom	2016-05-16	09:51:12	AM	18600.1
Outer	Spring 2016	Glassbottom	Bottom	2016-05-17	09:51:12	AM	18600.1
Outer	Spring 2016	Glassbottom	Bottom	2016-05-18	09:51:12	AM	656.6
Outer	Fall 2016	Glassbottom	Bottom	2016-11-08	09:51:12	AM	3788.9
Outer	Fall 2016	Glassbottom	Bottom	2016-11-09	09:51:12	AM	5338.9
Outer	Fall 2016	Glassbottom	Bottom	2016-11-10	09:51:12	AM	4994.5
Outer	Fall 2016	Glassbottom	Bottom	2016-11-11	09:51:12	AM	5338.9
Outer	Fall 2016	Glassbottom	Bottom	2016-11-12	09:51:12	AM	4994.5
Outer	Fall 2016	Glassbottom	Bottom	2016-11-13	09:51:12	AM	5166.7
Outer	Fall 2016	Glassbottom	Bottom	2016-11-14	09:51:12	AM	2927.8
Outer	Spring 2016	Glassbottom	Top	2016-05-12	09:58:00	AM	10.8
Outer	Spring 2016	Glassbottom	Top	2016-05-13	09:58:00	AM	559.7
Outer	Spring 2016	Glassbottom	Top	2016-05-14	09:58:00	AM	18600.1
Outer	Spring 2016	Glassbottom	Top	2016-05-15	09:58:00	AM	17222.3
Outer	Spring 2016	Glassbottom	Top	2016-05-16	09:58:00	AM	11022.3
Outer	Spring 2016	Glassbottom	Top	2016-05-17	09:58:00	AM	24800.2
Outer	Spring 2016	Glassbottom	Top	2016-05-18	09:58:00	AM	1894.5
Outer	Fall 2016	Glassbottom	Top	2016-11-08	09:58:34	AM	6544.5
Outer	Fall 2016	Glassbottom	Top	2016-11-09	09:58:34	AM	3961.1
Outer	Fall 2016	Glassbottom	Top	2016-11-10	09:58:34	AM	9644.5
Outer	Fall 2016	Glassbottom	Top	2016-11-11	09:58:34	AM	6544.5
Outer	Fall 2016	Glassbottom	Top	2016-11-12	09:58:34	AM	4994.5
Outer	Fall 2016	Glassbottom	Top	2016-11-13	09:58:34	AM	4994.5
Outer	Fall 2016	Glassbottom	Top	2016-11-14	09:58:34	AM	6544.5
Inner	Fall 2017	Castaway	Top	2017-11-04	10:00:00	AM	672
Inner	Fall 2017	Castaway	Top	2017-11-05	10:00:00	AM	480
Inner	Fall 2017	Castaway	Top	2017-11-06	10:00:00	AM	704
Inner	Fall 2017	Castaway	Top	2017-11-07	10:00:00	AM	576
Inner	Fall 2017	Castaway	Top	2017-11-08	10:00:00	AM	512
Inner	Fall 2017	Castaway	Top	2017-11-09	10:00:00	AM	496
Inner	Fall 2017	Castaway	Top	2017-11-10	10:00:00	AM	576
Inner	Spring 2018	Castaway	Top	2018-05-01	10:00:00	AM	1792
Inner	Spring 2018	Castaway	Top	2018-05-02	10:00:00	AM	992
Inner	Spring 2018	Castaway	Top	2018-05-03	10:00:00	AM	800
Inner	Spring 2018	Castaway	Top	2018-05-04	10:00:00	AM	336
Inner	Spring 2018	Castaway	Top	2018-05-05	10:00:00	AM	2432
Inner	Spring 2018	Castaway	Top	2018-05-06	10:00:00	AM	1280
Inner	Spring 2018	Castaway	Top	2018-05-07	10:00:00	AM	672
Inner	Spring 2017	Castaway	Bottom	2017-05-03	10:00:00	AM	576
Inner	Spring 2017	Castaway	Bottom	2017-05-04	10:00:00	AM	576
Inner	Spring 2017	Castaway	Bottom	2017-05-05	10:00:00	AM	400
Inner	Spring 2017	Castaway	Bottom	2017-05-06	10:00:00	AM	101
Inner	Spring 2017	Castaway	Bottom	2017-05-07	10:00:00	AM	480
Inner	Spring 2017	Castaway	Bottom	2017-05-08	10:00:00	AM	336
Inner	Spring 2017	Castaway	Bottom	2017-05-09	10:00:00	AM	432
Inner	Fall 2017	Castaway	Bottom	2017-11-04	10:00:00	AM	208
Inner	Fall 2017	Castaway	Bottom	2017-11-05	10:00:00	AM	168
Inner	Fall 2017	Castaway	Bottom	2017-11-06	10:00:00	AM	184
Inner	Fall 2017	Castaway	Bottom	2017-11-07	10:00:00	AM	168
Inner	Fall 2017	Castaway	Bottom	2017-11-08	10:00:00	AM	136
Inner	Fall 2017	Castaway	Bottom	2017-11-09	10:00:00	AM	136
Inner	Fall 2017	Castaway	Bottom	2017-11-10	10:00:00	AM	176
Inner	Spring 2018	Castaway	Bottom	2018-05-01	10:00:00	AM	1024
Inner	Spring 2018	Castaway	Bottom	2018-05-02	10:00:00	AM	608
Inner	Spring 2018	Castaway	Bottom	2018-05-03	10:00:00	AM	992
Inner	Spring 2018	Castaway	Bottom	2018-05-04	10:00:00	AM	288
Inner	Spring 2018	Castaway	Bottom	2018-05-05	10:00:00	AM	1280
Inner	Spring 2018	Castaway	Bottom	2018-05-06	10:00:00	AM	1216
Inner	Spring 2018	Castaway	Bottom	2018-05-07	10:00:00	AM	576
Inner	Fall 2018	Castaway	Bottom	2018-10-02	10:00:00	AM	240
Inner	Fall 2018	Castaway	Bottom	2018-10-03	10:00:00	AM	304
Inner	Fall 2018	Castaway	Bottom	2018-10-04	10:00:00	AM	304
Inner	Fall 2018	Castaway	Bottom	2018-10-05	10:00:00	AM	256
Inner	Fall 2018	Castaway	Bottom	2018-10-06	10:00:00	AM	288
Inner	Fall 2018	Castaway	Bottom	2018-10-07	10:00:00	AM	304
Inner	Spring 2017	Glassbottom	Bottom	2017-05-03	10:00:00	AM	464
Inner	Spring 2017	Glassbottom	Bottom	2017-05-04	10:00:00	AM	512
Inner	Spring 2017	Glassbottom	Bottom	2017-05-05	10:00:00	AM	512
Inner	Spring 2017	Glassbottom	Bottom	2017-05-06	10:00:00	AM	96
Inner	Spring 2017	Glassbottom	Bottom	2017-05-07	10:00:00	AM	384
Inner	Spring 2017	Glassbottom	Bottom	2017-05-08	10:00:00	AM	448
Inner	Spring 2017	Glassbottom	Bottom	2017-05-09	10:00:00	AM	448
Inner	Fall 2017	Glassbottom	Bottom	2017-11-04	10:00:00	AM	512
Inner	Fall 2017	Glassbottom	Bottom	2017-11-05	10:00:00	AM	432
Inner	Fall 2017	Glassbottom	Bottom	2017-11-06	10:00:00	AM	464
Inner	Fall 2017	Glassbottom	Bottom	2017-11-07	10:00:00	AM	432
Inner	Fall 2017	Glassbottom	Bottom	2017-11-08	10:00:00	AM	464
Inner	Fall 2017	Glassbottom	Bottom	2017-11-09	10:00:00	AM	368
Inner	Fall 2017	Glassbottom	Bottom	2017-11-10	10:00:00	AM	464
Inner	Spring 2018	Glassbottom	Bottom	2018-05-01	10:00:00	AM	464
Inner	Spring 2018	Glassbottom	Bottom	2018-05-02	10:00:00	AM	256
Inner	Spring 2018	Glassbottom	Bottom	2018-05-03	10:00:00	AM	480
Inner	Spring 2018	Glassbottom	Bottom	2018-05-04	10:00:00	AM	224
Inner	Spring 2018	Glassbottom	Bottom	2018-05-05	10:00:00	AM	480
Inner	Spring 2018	Glassbottom	Bottom	2018-05-06	10:00:00	AM	464
Inner	Spring 2018	Glassbottom	Bottom	2018-05-07	10:00:00	AM	432
Inner	Fall 2018	Glassbottom	Bottom	2018-10-02	10:00:00	AM	480
Inner	Fall 2018	Glassbottom	Bottom	2018-10-03	10:00:00	AM	1344
Inner	Fall 2018	Glassbottom	Bottom	2018-10-04	10:00:00	AM	1472
Inner	Fall 2018	Glassbottom	Bottom	2018-10-05	10:00:00	AM	240
Inner	Fall 2018	Glassbottom	Bottom	2018-10-06	10:00:00	AM	320
Inner	Fall 2018	Glassbottom	Bottom	2018-10-07	10:00:00	AM	232
Inner	Fall 2018	Glassbottom	Bottom	2018-10-08	10:00:00	AM	416
Inner	Spring 2017	Glassbottom	Top	2017-05-03	10:00:00	AM	2
Inner	Spring 2017	Glassbottom	Top	2017-05-04	10:00:00	AM	1
Inner	Spring 2017	Glassbottom	Top	2017-05-05	10:00:00	AM	1536
Inner	Spring 2017	Glassbottom	Top	2017-05-06	10:00:00	AM	176
Inner	Spring 2017	Glassbottom	Top	2017-05-07	10:00:00	AM	352
Inner	Spring 2017	Glassbottom	Top	2017-05-08	10:00:00	AM	384
Inner	Spring 2017	Glassbottom	Top	2017-05-09	10:00:00	AM	368
Inner	Fall 2017	Glassbottom	Top	2017-11-04	10:00:00	AM	384
Inner	Fall 2017	Glassbottom	Top	2017-11-05	10:00:00	AM	304
Inner	Fall 2017	Glassbottom	Top	2017-11-06	10:00:00	AM	384
Inner	Fall 2017	Glassbottom	Top	2017-11-07	10:00:00	AM	368
Inner	Fall 2017	Glassbottom	Top	2017-11-08	10:00:00	AM	416
Inner	Fall 2017	Glassbottom	Top	2017-11-09	10:00:00	AM	352
Inner	Fall 2017	Glassbottom	Top	2017-11-10	10:00:00	AM	256
Inner	Spring 2018	Glassbottom	Top	2018-05-01	10:00:00	AM	1024
Inner	Spring 2018	Glassbottom	Top	2018-05-02	10:00:00	AM	608
Inner	Spring 2018	Glassbottom	Top	2018-05-03	10:00:00	AM	992
Inner	Spring 2018	Glassbottom	Top	2018-05-04	10:00:00	AM	320
Inner	Spring 2018	Glassbottom	Top	2018-05-05	10:00:00	AM	768
Inner	Spring 2018	Glassbottom	Top	2018-05-06	10:00:00	AM	800
Inner	Spring 2018	Glassbottom	Top	2018-05-07	10:00:00	AM	672
Inner	Fall 2018	Glassbottom	Top	2018-10-02	10:00:00	AM	288
Inner	Fall 2018	Glassbottom	Top	2018-10-03	10:00:00	AM	2048
Inner	Fall 2018	Glassbottom	Top	2018-10-04	10:00:00	AM	1536
Inner	Fall 2018	Glassbottom	Top	2018-10-05	10:00:00	AM	1408
Inner	Fall 2018	Glassbottom	Top	2018-10-06	10:00:00	AM	1600
Inner	Fall 2018	Glassbottom	Top	2018-10-07	10:00:00	AM	1024
Inner	Fall 2018	Glassbottom	Top	2018-10-08	10:00:00	AM	1472
Inner	Fall 2016	Castaway	Top	2016-11-08	10:03:44	AM	4650
Inner	Fall 2016	Castaway	Top	2016-11-09	10:03:44	AM	6200
Inner	Fall 2016	Castaway	Top	2016-11-10	10:03:44	AM	4994.5
Inner	Fall 2016	Castaway	Top	2016-11-11	10:03:44	AM	5166.7
Inner	Fall 2016	Castaway	Top	2016-11-12	10:03:44	AM	4305.6
Inner	Fall 2016	Castaway	Top	2016-11-13	10:03:44	AM	3961.1
Inner	Fall 2016	Castaway	Top	2016-11-14	10:03:44	AM	4305.6
Inner	Spring 2016	Castaway	Bottom	2016-05-12	10:03:44	AM	32.3
Inner	Spring 2016	Castaway	Bottom	2016-05-13	10:03:44	AM	731.9
Inner	Spring 2016	Castaway	Bottom	2016-05-14	10:03:44	AM	4994.5
Inner	Spring 2016	Castaway	Bottom	2016-05-15	10:03:44	AM	6544.5
Inner	Spring 2016	Castaway	Bottom	2016-05-16	10:03:44	AM	5166.7
Inner	Spring 2016	Castaway	Bottom	2016-05-17	10:03:44	AM	6200
Inner	Spring 2016	Castaway	Bottom	2016-05-18	10:03:44	AM	2497.2
Inner	Spring 2016	Castaway	Top	2016-05-12	10:10:30	AM	0
Inner	Spring 2016	Castaway	Top	2016-05-13	10:10:30	AM	150.7
Inner	Spring 2016	Castaway	Top	2016-05-14	10:10:30	AM	4822.3
Inner	Spring 2016	Castaway	Top	2016-05-15	10:10:30	AM	8266.7
Inner	Spring 2016	Castaway	Top	2016-05-16	10:10:30	AM	4822.3
Inner	Spring 2016	Castaway	Top	2016-05-17	10:10:30	AM	9300.1
Inner	Spring 2016	Castaway	Top	2016-05-18	10:10:30	AM	2411.1
Inner	Fall 2016	Castaway	Bottom	2016-11-08	10:10:30	AM	15155.7
Inner	Fall 2016	Castaway	Bottom	2016-11-09	10:10:30	AM	11711.2
Inner	Fall 2016	Castaway	Bottom	2016-11-10	10:10:30	AM	20666.8
Inner	Fall 2016	Castaway	Bottom	2016-11-11	10:10:30	AM	13089
Inner	Fall 2016	Castaway	Bottom	2016-11-12	10:10:30	AM	12400.1
Inner	Fall 2016	Castaway	Bottom	2016-11-13	10:10:30	AM	12400.1
Inner	Fall 2016	Castaway	Bottom	2016-11-14	10:10:30	AM	11711.2
Inner	Spring 2016	Glassbottom	Bottom	2016-05-12	10:11:12	AM	43.1
Inner	Spring 2016	Glassbottom	Bottom	2016-05-13	10:11:12	AM	161.5
Inner	Spring 2016	Glassbottom	Bottom	2016-05-14	10:11:12	AM	5166.7
Inner	Spring 2016	Glassbottom	Bottom	2016-05-15	10:11:12	AM	19977.9
Inner	Spring 2016	Glassbottom	Bottom	2016-05-16	10:11:12	AM	16533.4
Inner	Spring 2016	Glassbottom	Bottom	2016-05-17	10:11:12	AM	18600.1
Inner	Spring 2016	Glassbottom	Bottom	2016-05-18	10:11:12	AM	2669.5
Inner	Fall 2016	Glassbottom	Bottom	2016-11-08	10:11:12	AM	2583.4
Inner	Fall 2016	Glassbottom	Bottom	2016-11-09	10:11:12	AM	7233.4
Inner	Fall 2016	Glassbottom	Bottom	2016-11-10	10:11:12	AM	5338.9
Inner	Fall 2016	Glassbottom	Bottom	2016-11-11	10:11:12	AM	5511.1
Inner	Fall 2016	Glassbottom	Bottom	2016-11-12	10:11:12	AM	5166.7
Inner	Fall 2016	Glassbottom	Bottom	2016-11-13	10:11:12	AM	5511.1
Inner	Fall 2016	Glassbottom	Bottom	2016-11-14	10:11:12	AM	6544.5
Inner	Fall 2017	Castaway	Top	2017-11-04	10:15:00	AM	1152
Inner	Fall 2017	Castaway	Top	2017-11-05	10:15:00	AM	800
Inner	Fall 2017	Castaway	Top	2017-11-06	10:15:00	AM	768
Inner	Fall 2017	Castaway	Top	2017-11-07	10:15:00	AM	768
Inner	Fall 2017	Castaway	Top	2017-11-08	10:15:00	AM	992
Inner	Fall 2017	Castaway	Top	2017-11-09	10:15:00	AM	800
Inner	Fall 2017	Castaway	Top	2017-11-10	10:15:00	AM	704
Inner	Spring 2017	Castaway	Bottom	2017-05-03	10:15:00	AM	216
Inner	Spring 2017	Castaway	Bottom	2017-05-04	10:15:00	AM	576
Inner	Spring 2017	Castaway	Bottom	2017-05-05	10:15:00	AM	480
Inner	Spring 2017	Castaway	Bottom	2017-05-06	10:15:00	AM	200
Inner	Spring 2017	Castaway	Bottom	2017-05-07	10:15:00	AM	480
Inner	Spring 2017	Castaway	Bottom	2017-05-08	10:15:00	AM	432
Inner	Spring 2017	Castaway	Bottom	2017-05-09	10:15:00	AM	416
Inner	Fall 2017	Castaway	Bottom	2017-11-04	10:15:00	AM	240
Inner	Fall 2017	Castaway	Bottom	2017-11-05	10:15:00	AM	208
Inner	Fall 2017	Castaway	Bottom	2017-11-06	10:15:00	AM	216
Inner	Fall 2017	Castaway	Bottom	2017-11-07	10:15:00	AM	200
Inner	Fall 2017	Castaway	Bottom	2017-11-08	10:15:00	AM	208
Inner	Fall 2017	Castaway	Bottom	2017-11-09	10:15:00	AM	144
Inner	Fall 2017	Castaway	Bottom	2017-11-10	10:15:00	AM	176
Inner	Spring 2017	Glassbottom	Bottom	2017-05-03	10:15:00	AM	704
Inner	Spring 2017	Glassbottom	Bottom	2017-05-04	10:15:00	AM	512
Inner	Spring 2017	Glassbottom	Bottom	2017-05-05	10:15:00	AM	608
Inner	Spring 2017	Glassbottom	Bottom	2017-05-06	10:15:00	AM	144
Inner	Spring 2017	Glassbottom	Bottom	2017-05-07	10:15:00	AM	672
Inner	Spring 2017	Glassbottom	Bottom	2017-05-08	10:15:00	AM	496
Inner	Spring 2017	Glassbottom	Bottom	2017-05-09	10:15:00	AM	480
Inner	Fall 2017	Glassbottom	Bottom	2017-11-04	10:15:00	AM	496
Inner	Fall 2017	Glassbottom	Bottom	2017-11-05	10:15:00	AM	576
Inner	Fall 2017	Glassbottom	Bottom	2017-11-06	10:15:00	AM	576
Inner	Fall 2017	Glassbottom	Bottom	2017-11-07	10:15:00	AM	352
Inner	Fall 2017	Glassbottom	Bottom	2017-11-08	10:15:00	AM	512
Inner	Fall 2017	Glassbottom	Bottom	2017-11-09	10:15:00	AM	400
Inner	Fall 2017	Glassbottom	Bottom	2017-11-10	10:15:00	AM	448
Inner	Spring 2017	Glassbottom	Top	2017-05-03	10:15:00	AM	2
Inner	Spring 2017	Glassbottom	Top	2017-05-04	10:15:00	AM	2
Inner	Spring 2017	Glassbottom	Top	2017-05-05	10:15:00	AM	1664
Inner	Spring 2017	Glassbottom	Top	2017-05-06	10:15:00	AM	232
Inner	Spring 2017	Glassbottom	Top	2017-05-07	10:15:00	AM	400
Inner	Spring 2017	Glassbottom	Top	2017-05-08	10:15:00	AM	480
Inner	Spring 2017	Glassbottom	Top	2017-05-09	10:15:00	AM	480
Inner	Fall 2017	Glassbottom	Top	2017-11-04	10:15:00	AM	384
Inner	Fall 2017	Glassbottom	Top	2017-11-05	10:15:00	AM	400
Inner	Fall 2017	Glassbottom	Top	2017-11-06	10:15:00	AM	320
Inner	Fall 2017	Glassbottom	Top	2017-11-07	10:15:00	AM	304
Inner	Fall 2017	Glassbottom	Top	2017-11-08	10:15:00	AM	384
Inner	Fall 2017	Glassbottom	Top	2017-11-09	10:15:00	AM	416
Inner	Fall 2017	Glassbottom	Top	2017-11-10	10:15:00	AM	368
Inner	Spring 2016	Glassbottom	Top	2016-05-12	10:18:00	AM	0
Inner	Spring 2016	Glassbottom	Top	2016-05-13	10:18:00	AM	387.5
Inner	Spring 2016	Glassbottom	Top	2016-05-14	10:18:00	AM	24800.2
Inner	Spring 2016	Glassbottom	Top	2016-05-15	10:18:00	AM	34444.7
Inner	Spring 2016	Glassbottom	Top	2016-05-16	10:18:00	AM	11711.2
Inner	Spring 2016	Glassbottom	Top	2016-05-17	10:18:00	AM	28933.5
Inner	Spring 2016	Glassbottom	Top	2016-05-18	10:18:00	AM	2927.8
Inner	Fall 2016	Glassbottom	Top	2016-11-08	10:18:34	AM	9644.5
Inner	Fall 2016	Glassbottom	Top	2016-11-09	10:18:34	AM	7233.4
Inner	Fall 2016	Glassbottom	Top	2016-11-10	10:18:34	AM	8611.2
Inner	Fall 2016	Glassbottom	Top	2016-11-11	10:18:34	AM	7233.4
Inner	Fall 2016	Glassbottom	Top	2016-11-12	10:18:34	AM	9644.5
Inner	Fall 2016	Glassbottom	Top	2016-11-13	10:18:34	AM	8611.2
Inner	Fall 2016	Glassbottom	Top	2016-11-14	10:18:34	AM	7233.4
Inner	Fall 2016	Castaway	Top	2016-11-08	10:23:44	AM	5166.7
Inner	Fall 2016	Castaway	Top	2016-11-09	10:23:44	AM	4650
Inner	Fall 2016	Castaway	Top	2016-11-10	10:23:44	AM	6544.5
Inner	Fall 2016	Castaway	Top	2016-11-11	10:23:44	AM	3788.9
Inner	Fall 2016	Castaway	Top	2016-11-12	10:23:44	AM	4822.3
Inner	Fall 2016	Castaway	Top	2016-11-13	10:23:44	AM	4650
Inner	Fall 2016	Castaway	Top	2016-11-14	10:23:44	AM	5511.1
Inner	Spring 2016	Castaway	Bottom	2016-05-12	10:23:44	AM	0
Inner	Spring 2016	Castaway	Bottom	2016-05-13	10:23:44	AM	527.4
Inner	Spring 2016	Castaway	Bottom	2016-05-14	10:23:44	AM	8266.7
Inner	Spring 2016	Castaway	Bottom	2016-05-15	10:23:44	AM	5511.1
Inner	Spring 2016	Castaway	Bottom	2016-05-16	10:23:44	AM	8611.2
Inner	Spring 2016	Castaway	Bottom	2016-05-17	10:23:44	AM	8611.2
Inner	Spring 2016	Castaway	Bottom	2016-05-18	10:23:44	AM	1550
Inner	Fall 2017	Castaway	Top	2017-11-04	10:30:00	AM	1344
Inner	Fall 2017	Castaway	Top	2017-11-05	10:30:00	AM	768
Inner	Fall 2017	Castaway	Top	2017-11-06	10:30:00	AM	144
Inner	Fall 2017	Castaway	Top	2017-11-07	10:30:00	AM	960
Inner	Fall 2017	Castaway	Top	2017-11-08	10:30:00	AM	960
Inner	Fall 2017	Castaway	Top	2017-11-09	10:30:00	AM	672
Inner	Fall 2017	Castaway	Top	2017-11-10	10:30:00	AM	704
Inner	Spring 2018	Castaway	Top	2018-05-01	10:30:00	AM	1728
Inner	Spring 2018	Castaway	Top	2018-05-02	10:30:00	AM	1792
Inner	Spring 2018	Castaway	Top	2018-05-03	10:30:00	AM	1728
Inner	Spring 2018	Castaway	Top	2018-05-04	10:30:00	AM	1152
Inner	Spring 2018	Castaway	Top	2018-05-05	10:30:00	AM	800
Inner	Spring 2018	Castaway	Top	2018-05-06	10:30:00	AM	1216
Inner	Spring 2018	Castaway	Top	2018-05-07	10:30:00	AM	768
Inner	Spring 2017	Castaway	Bottom	2017-05-03	10:30:00	AM	1088
Inner	Spring 2017	Castaway	Bottom	2017-05-04	10:30:00	AM	896
Inner	Spring 2017	Castaway	Bottom	2017-05-05	10:30:00	AM	672
Inner	Spring 2017	Castaway	Bottom	2017-05-06	10:30:00	AM	368
Inner	Spring 2017	Castaway	Bottom	2017-05-07	10:30:00	AM	496
Inner	Spring 2017	Castaway	Bottom	2017-05-08	10:30:00	AM	400
Inner	Spring 2017	Castaway	Bottom	2017-05-09	10:30:00	AM	672
Inner	Fall 2017	Castaway	Bottom	2017-11-04	10:30:00	AM	256
Inner	Fall 2017	Castaway	Bottom	2017-11-05	10:30:00	AM	232
Inner	Fall 2017	Castaway	Bottom	2017-11-06	10:30:00	AM	74
Inner	Fall 2017	Castaway	Bottom	2017-11-07	10:30:00	AM	192
Inner	Fall 2017	Castaway	Bottom	2017-11-08	10:30:00	AM	248
Inner	Fall 2017	Castaway	Bottom	2017-11-09	10:30:00	AM	144
Inner	Fall 2017	Castaway	Bottom	2017-11-10	10:30:00	AM	184
Inner	Spring 2018	Castaway	Bottom	2018-05-01	10:30:00	AM	1216
Inner	Spring 2018	Castaway	Bottom	2018-05-02	10:30:00	AM	1344
Inner	Spring 2018	Castaway	Bottom	2018-05-03	10:30:00	AM	1344
Inner	Spring 2018	Castaway	Bottom	2018-05-04	10:30:00	AM	1152
Inner	Spring 2018	Castaway	Bottom	2018-05-05	10:30:00	AM	1856
Inner	Spring 2018	Castaway	Bottom	2018-05-06	10:30:00	AM	1344
Inner	Spring 2018	Castaway	Bottom	2018-05-07	10:30:00	AM	672
Inner	Fall 2018	Castaway	Bottom	2018-10-02	10:30:00	AM	400
Inner	Fall 2018	Castaway	Bottom	2018-10-03	10:30:00	AM	288
Inner	Fall 2018	Castaway	Bottom	2018-10-04	10:30:00	AM	464
Inner	Fall 2018	Castaway	Bottom	2018-10-05	10:30:00	AM	352
Inner	Fall 2018	Castaway	Bottom	2018-10-06	10:30:00	AM	272
Inner	Fall 2018	Castaway	Bottom	2018-10-07	10:30:00	AM	368
Inner	Spring 2017	Glassbottom	Bottom	2017-05-03	10:30:00	AM	896
Inner	Spring 2017	Glassbottom	Bottom	2017-05-04	10:30:00	AM	1344
Inner	Spring 2017	Glassbottom	Bottom	2017-05-05	10:30:00	AM	768
Inner	Spring 2017	Glassbottom	Bottom	2017-05-06	10:30:00	AM	416
Inner	Spring 2017	Glassbottom	Bottom	2017-05-07	10:30:00	AM	800
Inner	Spring 2017	Glassbottom	Bottom	2017-05-08	10:30:00	AM	512
Inner	Spring 2017	Glassbottom	Bottom	2017-05-09	10:30:00	AM	512
Inner	Fall 2017	Glassbottom	Bottom	2017-11-04	10:30:00	AM	512
Inner	Fall 2017	Glassbottom	Bottom	2017-11-05	10:30:00	AM	576
Inner	Fall 2017	Glassbottom	Bottom	2017-11-06	10:30:00	AM	576
Inner	Fall 2017	Glassbottom	Bottom	2017-11-07	10:30:00	AM	480
Inner	Fall 2017	Glassbottom	Bottom	2017-11-08	10:30:00	AM	672
Inner	Fall 2017	Glassbottom	Bottom	2017-11-09	10:30:00	AM	432
Inner	Fall 2017	Glassbottom	Bottom	2017-11-10	10:30:00	AM	576
Inner	Spring 2018	Glassbottom	Bottom	2018-05-01	10:30:00	AM	672
Inner	Spring 2018	Glassbottom	Bottom	2018-05-02	10:30:00	AM	336
Inner	Spring 2018	Glassbottom	Bottom	2018-05-03	10:30:00	AM	704
Inner	Spring 2018	Glassbottom	Bottom	2018-05-04	10:30:00	AM	864
Inner	Spring 2018	Glassbottom	Bottom	2018-05-05	10:30:00	AM	480
Inner	Spring 2018	Glassbottom	Bottom	2018-05-06	10:30:00	AM	576
Inner	Spring 2018	Glassbottom	Bottom	2018-05-07	10:30:00	AM	480
Inner	Fall 2018	Glassbottom	Bottom	2018-10-02	10:30:00	AM	1536
Inner	Fall 2018	Glassbottom	Bottom	2018-10-03	10:30:00	AM	1280
Inner	Fall 2018	Glassbottom	Bottom	2018-10-04	10:30:00	AM	1920
Inner	Fall 2018	Glassbottom	Bottom	2018-10-05	10:30:00	AM	416
Inner	Fall 2018	Glassbottom	Bottom	2018-10-06	10:30:00	AM	480
Inner	Fall 2018	Glassbottom	Bottom	2018-10-07	10:30:00	AM	480
Inner	Fall 2018	Glassbottom	Bottom	2018-10-08	10:30:00	AM	368
Inner	Spring 2017	Glassbottom	Top	2017-05-03	10:30:00	AM	0
Inner	Spring 2017	Glassbottom	Top	2017-05-04	10:30:00	AM	2432
Inner	Spring 2017	Glassbottom	Top	2017-05-05	10:30:00	AM	2176
Inner	Spring 2017	Glassbottom	Top	2017-05-06	10:30:00	AM	480
Inner	Spring 2017	Glassbottom	Top	2017-05-07	10:30:00	AM	480
Inner	Spring 2017	Glassbottom	Top	2017-05-08	10:30:00	AM	416
Inner	Spring 2017	Glassbottom	Top	2017-05-09	10:30:00	AM	576
Inner	Fall 2017	Glassbottom	Top	2017-11-04	10:30:00	AM	368
Inner	Fall 2017	Glassbottom	Top	2017-11-05	10:30:00	AM	400
Inner	Fall 2017	Glassbottom	Top	2017-11-06	10:30:00	AM	432
Inner	Fall 2017	Glassbottom	Top	2017-11-07	10:30:00	AM	368
Inner	Fall 2017	Glassbottom	Top	2017-11-08	10:30:00	AM	416
Inner	Fall 2017	Glassbottom	Top	2017-11-09	10:30:00	AM	352
Inner	Fall 2017	Glassbottom	Top	2017-11-10	10:30:00	AM	432
Inner	Spring 2018	Glassbottom	Top	2018-05-01	10:30:00	AM	1408
Inner	Spring 2018	Glassbottom	Top	2018-05-02	10:30:00	AM	960
Inner	Spring 2018	Glassbottom	Top	2018-05-03	10:30:00	AM	1344
Inner	Spring 2018	Glassbottom	Top	2018-05-04	10:30:00	AM	864
Inner	Spring 2018	Glassbottom	Top	2018-05-05	10:30:00	AM	896
Inner	Spring 2018	Glassbottom	Top	2018-05-06	10:30:00	AM	1152
Inner	Spring 2018	Glassbottom	Top	2018-05-07	10:30:00	AM	896
Inner	Fall 2018	Glassbottom	Top	2018-10-02	10:30:00	AM	352
Inner	Fall 2018	Glassbottom	Top	2018-10-03	10:30:00	AM	1984
Inner	Fall 2018	Glassbottom	Top	2018-10-04	10:30:00	AM	2816
Inner	Fall 2018	Glassbottom	Top	2018-10-05	10:30:00	AM	1600
Inner	Fall 2018	Glassbottom	Top	2018-10-06	10:30:00	AM	3584
Inner	Fall 2018	Glassbottom	Top	2018-10-07	10:30:00	AM	1728
Inner	Fall 2018	Glassbottom	Top	2018-10-08	10:30:00	AM	1536
Inner	Spring 2016	Castaway	Top	2016-05-12	10:30:30	AM	0
Inner	Spring 2016	Castaway	Top	2016-05-13	10:30:30	AM	193.8
Inner	Spring 2016	Castaway	Top	2016-05-14	10:30:30	AM	10677.8
Inner	Spring 2016	Castaway	Top	2016-05-15	10:30:30	AM	15844.5
Inner	Spring 2016	Castaway	Top	2016-05-16	10:30:30	AM	12400.1
Inner	Spring 2016	Castaway	Top	2016-05-17	10:30:30	AM	10333.4
Inner	Spring 2016	Castaway	Top	2016-05-18	10:30:30	AM	3100
Inner	Fall 2016	Castaway	Bottom	2016-11-08	10:30:30	AM	20666.8
Inner	Fall 2016	Castaway	Bottom	2016-11-09	10:30:30	AM	17911.2
Inner	Fall 2016	Castaway	Bottom	2016-11-10	10:30:30	AM	24800.2
Inner	Fall 2016	Castaway	Bottom	2016-11-11	10:30:30	AM	19289
Inner	Fall 2016	Castaway	Bottom	2016-11-12	10:30:30	AM	15155.7
Inner	Fall 2016	Castaway	Bottom	2016-11-13	10:30:30	AM	13777.9
Inner	Fall 2016	Castaway	Bottom	2016-11-14	10:30:30	AM	14466.8
Inner	Spring 2016	Glassbottom	Bottom	2016-05-12	10:31:12	AM	0
Inner	Spring 2016	Glassbottom	Bottom	2016-05-13	10:31:12	AM	452.1
Inner	Spring 2016	Glassbottom	Bottom	2016-05-14	10:31:12	AM	12400.1
Inner	Spring 2016	Glassbottom	Bottom	2016-05-15	10:31:12	AM	14466.8
Inner	Spring 2016	Glassbottom	Bottom	2016-05-16	10:31:12	AM	7233.4
Inner	Spring 2016	Glassbottom	Bottom	2016-05-17	10:31:12	AM	17222.3
Inner	Spring 2016	Glassbottom	Bottom	2016-05-18	10:31:12	AM	3272.2
Inner	Fall 2016	Glassbottom	Bottom	2016-11-08	10:31:12	AM	6544.5
Inner	Fall 2016	Glassbottom	Bottom	2016-11-09	10:31:12	AM	6544.5
Inner	Fall 2016	Glassbottom	Bottom	2016-11-10	10:31:12	AM	6200
Inner	Fall 2016	Glassbottom	Bottom	2016-11-11	10:31:12	AM	7577.8
Inner	Fall 2016	Glassbottom	Bottom	2016-11-12	10:31:12	AM	6200
Inner	Fall 2016	Glassbottom	Bottom	2016-11-13	10:31:12	AM	6200
Inner	Fall 2016	Glassbottom	Bottom	2016-11-14	10:31:12	AM	7577.8
Inner	Spring 2016	Glassbottom	Top	2016-05-12	10:38:00	AM	53.8
Inner	Spring 2016	Glassbottom	Top	2016-05-13	10:38:00	AM	279.9
Inner	Spring 2016	Glassbottom	Top	2016-05-14	10:38:00	AM	26178
Inner	Spring 2016	Glassbottom	Top	2016-05-15	10:38:00	AM	23422.4
Inner	Spring 2016	Glassbottom	Top	2016-05-16	10:38:00	AM	20666.8
Inner	Spring 2016	Glassbottom	Top	2016-05-17	10:38:00	AM	19977.9
Inner	Spring 2016	Glassbottom	Top	2016-05-18	10:38:00	AM	1808.3
Inner	Fall 2016	Glassbottom	Top	2016-11-08	10:38:34	AM	10333.4
Inner	Fall 2016	Glassbottom	Top	2016-11-09	10:38:34	AM	17911.2
Inner	Fall 2016	Glassbottom	Top	2016-11-10	10:38:34	AM	7233.4
Inner	Fall 2016	Glassbottom	Top	2016-11-11	10:38:34	AM	9300.1
Inner	Fall 2016	Glassbottom	Top	2016-11-12	10:38:34	AM	14466.8
Inner	Fall 2016	Glassbottom	Top	2016-11-13	10:38:34	AM	11022.3
Inner	Fall 2016	Glassbottom	Top	2016-11-14	10:38:34	AM	15155.7
Inner	Fall 2016	Castaway	Top	2016-11-08	10:43:44	AM	4305.6
Inner	Fall 2016	Castaway	Top	2016-11-09	10:43:44	AM	7233.4
Inner	Fall 2016	Castaway	Top	2016-11-10	10:43:44	AM	6200
Inner	Fall 2016	Castaway	Top	2016-11-11	10:43:44	AM	7233.4
Inner	Fall 2016	Castaway	Top	2016-11-12	10:43:44	AM	6200
Inner	Fall 2016	Castaway	Top	2016-11-13	10:43:44	AM	6200
Inner	Fall 2016	Castaway	Top	2016-11-14	10:43:44	AM	6200
Inner	Spring 2016	Castaway	Bottom	2016-05-12	10:43:44	AM	53.8
Inner	Spring 2016	Castaway	Bottom	2016-05-13	10:43:44	AM	409
Inner	Spring 2016	Castaway	Bottom	2016-05-14	10:43:44	AM	18600.1
Inner	Spring 2016	Castaway	Bottom	2016-05-15	10:43:44	AM	7577.8
Inner	Spring 2016	Castaway	Bottom	2016-05-16	10:43:44	AM	5511.1
Inner	Spring 2016	Castaway	Bottom	2016-05-17	10:43:44	AM	7577.8
Inner	Spring 2016	Castaway	Bottom	2016-05-18	10:43:44	AM	1130.2
Inner	Fall 2017	Castaway	Top	2017-11-04	10:45:00	AM	800
Inner	Fall 2017	Castaway	Top	2017-11-05	10:45:00	AM	768
Inner	Fall 2017	Castaway	Top	2017-11-06	10:45:00	AM	152
Inner	Fall 2017	Castaway	Top	2017-11-07	10:45:00	AM	864
Inner	Fall 2017	Castaway	Top	2017-11-08	10:45:00	AM	1024
Inner	Fall 2017	Castaway	Top	2017-11-09	10:45:00	AM	1536
Inner	Fall 2017	Castaway	Top	2017-11-10	10:45:00	AM	704
Inner	Spring 2017	Castaway	Bottom	2017-05-03	10:45:00	AM	960
Inner	Spring 2017	Castaway	Bottom	2017-05-04	10:45:00	AM	704
Inner	Spring 2017	Castaway	Bottom	2017-05-05	10:45:00	AM	704
Inner	Spring 2017	Castaway	Bottom	2017-05-06	10:45:00	AM	464
Inner	Spring 2017	Castaway	Bottom	2017-05-07	10:45:00	AM	480
Inner	Spring 2017	Castaway	Bottom	2017-05-08	10:45:00	AM	480
Inner	Spring 2017	Castaway	Bottom	2017-05-09	10:45:00	AM	480
Inner	Fall 2017	Castaway	Bottom	2017-11-04	10:45:00	AM	304
Inner	Fall 2017	Castaway	Bottom	2017-11-05	10:45:00	AM	208
Inner	Fall 2017	Castaway	Bottom	2017-11-06	10:45:00	AM	77
Inner	Fall 2017	Castaway	Bottom	2017-11-07	10:45:00	AM	232
Inner	Fall 2017	Castaway	Bottom	2017-11-08	10:45:00	AM	200
Inner	Fall 2017	Castaway	Bottom	2017-11-09	10:45:00	AM	160
Inner	Fall 2017	Castaway	Bottom	2017-11-10	10:45:00	AM	152
Inner	Spring 2017	Glassbottom	Bottom	2017-05-03	10:45:00	AM	1216
Inner	Spring 2017	Glassbottom	Bottom	2017-05-04	10:45:00	AM	576
Inner	Spring 2017	Glassbottom	Bottom	2017-05-05	10:45:00	AM	512
Inner	Spring 2017	Glassbottom	Bottom	2017-05-06	10:45:00	AM	480
Inner	Spring 2017	Glassbottom	Bottom	2017-05-07	10:45:00	AM	992
Inner	Spring 2017	Glassbottom	Bottom	2017-05-08	10:45:00	AM	704
Inner	Spring 2017	Glassbottom	Bottom	2017-05-09	10:45:00	AM	1024
Inner	Fall 2017	Glassbottom	Bottom	2017-11-04	10:45:00	AM	896
Inner	Fall 2017	Glassbottom	Bottom	2017-11-05	10:45:00	AM	608
Inner	Fall 2017	Glassbottom	Bottom	2017-11-06	10:45:00	AM	104
Inner	Fall 2017	Glassbottom	Bottom	2017-11-07	10:45:00	AM	608
Inner	Fall 2017	Glassbottom	Bottom	2017-11-08	10:45:00	AM	672
Inner	Fall 2017	Glassbottom	Bottom	2017-11-09	10:45:00	AM	480
Inner	Fall 2017	Glassbottom	Bottom	2017-11-10	10:45:00	AM	416
Inner	Spring 2017	Glassbottom	Top	2017-05-03	10:45:00	AM	0
Inner	Spring 2017	Glassbottom	Top	2017-05-04	10:45:00	AM	2304
Inner	Spring 2017	Glassbottom	Top	2017-05-05	10:45:00	AM	2304
Inner	Spring 2017	Glassbottom	Top	2017-05-06	10:45:00	AM	608
Inner	Spring 2017	Glassbottom	Top	2017-05-07	10:45:00	AM	672
Inner	Spring 2017	Glassbottom	Top	2017-05-08	10:45:00	AM	512
Inner	Spring 2017	Glassbottom	Top	2017-05-09	10:45:00	AM	608
Inner	Fall 2017	Glassbottom	Top	2017-11-04	10:45:00	AM	608
Inner	Fall 2017	Glassbottom	Top	2017-11-05	10:45:00	AM	480
Inner	Fall 2017	Glassbottom	Top	2017-11-06	10:45:00	AM	136
Inner	Fall 2017	Glassbottom	Top	2017-11-07	10:45:00	AM	576
Inner	Fall 2017	Glassbottom	Top	2017-11-08	10:45:00	AM	400
Inner	Fall 2017	Glassbottom	Top	2017-11-09	10:45:00	AM	480
Inner	Fall 2017	Glassbottom	Top	2017-11-10	10:45:00	AM	496
Inner	Spring 2016	Castaway	Top	2016-05-12	10:50:30	AM	21.5
Inner	Spring 2016	Castaway	Top	2016-05-13	10:50:30	AM	161.5
Inner	Spring 2016	Castaway	Top	2016-05-14	10:50:30	AM	10677.8
Inner	Spring 2016	Castaway	Top	2016-05-15	10:50:30	AM	15844.5
Inner	Spring 2016	Castaway	Top	2016-05-16	10:50:30	AM	5511.1
Inner	Spring 2016	Castaway	Top	2016-05-17	10:50:30	AM	18600.1
Inner	Spring 2016	Castaway	Top	2016-05-18	10:50:30	AM	538.2
Inner	Fall 2016	Castaway	Bottom	2016-11-08	10:50:30	AM	20666.8
Inner	Fall 2016	Castaway	Bottom	2016-11-09	10:50:30	AM	23422.4
Inner	Fall 2016	Castaway	Bottom	2016-11-10	10:50:30	AM	23422.4
Inner	Fall 2016	Castaway	Bottom	2016-11-11	10:50:30	AM	9300.1
Inner	Fall 2016	Castaway	Bottom	2016-11-12	10:50:30	AM	14466.8
Inner	Fall 2016	Castaway	Bottom	2016-11-13	10:50:30	AM	19977.9
Inner	Fall 2016	Castaway	Bottom	2016-11-14	10:50:30	AM	14466.8
Inner	Spring 2016	Glassbottom	Bottom	2016-05-12	10:51:12	AM	376.7
Inner	Spring 2016	Glassbottom	Bottom	2016-05-13	10:51:12	AM	409
Inner	Spring 2016	Glassbottom	Bottom	2016-05-14	10:51:12	AM	19289
Inner	Spring 2016	Glassbottom	Bottom	2016-05-15	10:51:12	AM	23422.4
Inner	Spring 2016	Glassbottom	Bottom	2016-05-16	10:51:12	AM	20666.8
Inner	Spring 2016	Glassbottom	Bottom	2016-05-17	10:51:12	AM	15155.7
Inner	Spring 2016	Glassbottom	Bottom	2016-05-18	10:51:12	AM	581.3
Inner	Fall 2016	Glassbottom	Bottom	2016-11-08	10:51:12	AM	7233.4
Inner	Fall 2016	Glassbottom	Bottom	2016-11-09	10:51:12	AM	9300.1
Inner	Fall 2016	Glassbottom	Bottom	2016-11-10	10:51:12	AM	6200
Inner	Fall 2016	Glassbottom	Bottom	2016-11-11	10:51:12	AM	11711.2
Inner	Fall 2016	Glassbottom	Bottom	2016-11-12	10:51:12	AM	8266.7
Inner	Fall 2016	Glassbottom	Bottom	2016-11-13	10:51:12	AM	8266.7
Inner	Fall 2016	Glassbottom	Bottom	2016-11-14	10:51:12	AM	7233.4
Inner	Spring 2016	Glassbottom	Top	2016-05-12	10:58:00	AM	64.6
Inner	Spring 2016	Glassbottom	Top	2016-05-13	10:58:00	AM	247.6
Inner	Spring 2016	Glassbottom	Top	2016-05-14	10:58:00	AM	17911.2
Inner	Spring 2016	Glassbottom	Top	2016-05-15	10:58:00	AM	24800.2
Inner	Spring 2016	Glassbottom	Top	2016-05-16	10:58:00	AM	34444.7
Inner	Spring 2016	Glassbottom	Top	2016-05-17	10:58:00	AM	31689.1
Inner	Spring 2016	Glassbottom	Top	2016-05-18	10:58:00	AM	301.4
Inner	Fall 2016	Glassbottom	Top	2016-11-08	10:58:34	AM	14466.8
Inner	Fall 2016	Glassbottom	Top	2016-11-09	10:58:34	AM	18600.1
Inner	Fall 2016	Glassbottom	Top	2016-11-10	10:58:34	AM	12400.1
Inner	Fall 2016	Glassbottom	Top	2016-11-11	10:58:34	AM	17911.2
Inner	Fall 2016	Glassbottom	Top	2016-11-12	10:58:34	AM	13089
Inner	Fall 2016	Glassbottom	Top	2016-11-13	10:58:34	AM	12400.1
Inner	Fall 2016	Glassbottom	Top	2016-11-14	10:58:34	AM	10677.8
Peak	Fall 2017	Castaway	Top	2017-11-04	11:00:00	AM	864
Peak	Fall 2017	Castaway	Top	2017-11-05	11:00:00	AM	1728
Peak	Fall 2017	Castaway	Top	2017-11-06	11:00:00	AM	272
Peak	Fall 2017	Castaway	Top	2017-11-07	11:00:00	AM	896
Peak	Fall 2017	Castaway	Top	2017-11-08	11:00:00	AM	704
Peak	Fall 2017	Castaway	Top	2017-11-09	11:00:00	AM	672
Peak	Fall 2017	Castaway	Top	2017-11-10	11:00:00	AM	176
Peak	Spring 2018	Castaway	Top	2018-05-01	11:00:00	AM	1344
Peak	Spring 2018	Castaway	Top	2018-05-02	11:00:00	AM	800
Peak	Spring 2018	Castaway	Top	2018-05-03	11:00:00	AM	1792
Peak	Spring 2018	Castaway	Top	2018-05-04	11:00:00	AM	576
Peak	Spring 2018	Castaway	Top	2018-05-05	11:00:00	AM	2944
Peak	Spring 2018	Castaway	Top	2018-05-06	11:00:00	AM	1472
Peak	Spring 2018	Castaway	Top	2018-05-07	11:00:00	AM	232
Peak	Spring 2017	Castaway	Bottom	2017-05-03	11:00:00	AM	1344
Peak	Spring 2017	Castaway	Bottom	2017-05-04	11:00:00	AM	1152
Peak	Spring 2017	Castaway	Bottom	2017-05-05	11:00:00	AM	704
Peak	Spring 2017	Castaway	Bottom	2017-05-06	11:00:00	AM	336
Peak	Spring 2017	Castaway	Bottom	2017-05-07	11:00:00	AM	896
Peak	Spring 2017	Castaway	Bottom	2017-05-08	11:00:00	AM	1152
Peak	Spring 2017	Castaway	Bottom	2017-05-09	11:00:00	AM	576
Peak	Fall 2017	Castaway	Bottom	2017-11-04	11:00:00	AM	352
Peak	Fall 2017	Castaway	Bottom	2017-11-05	11:00:00	AM	248
Peak	Fall 2017	Castaway	Bottom	2017-11-06	11:00:00	AM	106
Peak	Fall 2017	Castaway	Bottom	2017-11-07	11:00:00	AM	272
Peak	Fall 2017	Castaway	Bottom	2017-11-08	11:00:00	AM	256
Peak	Fall 2017	Castaway	Bottom	2017-11-09	11:00:00	AM	168
Peak	Fall 2017	Castaway	Bottom	2017-11-10	11:00:00	AM	72
Peak	Spring 2018	Castaway	Bottom	2018-05-01	11:00:00	AM	1024
Peak	Spring 2018	Castaway	Bottom	2018-05-02	11:00:00	AM	1984
Peak	Spring 2018	Castaway	Bottom	2018-05-03	11:00:00	AM	1728
Peak	Spring 2018	Castaway	Bottom	2018-05-04	11:00:00	AM	1152
Peak	Spring 2018	Castaway	Bottom	2018-05-05	11:00:00	AM	1280
Peak	Spring 2018	Castaway	Bottom	2018-05-06	11:00:00	AM	1344
Peak	Spring 2018	Castaway	Bottom	2018-05-07	11:00:00	AM	184
Peak	Fall 2018	Castaway	Bottom	2018-10-02	11:00:00	AM	448
Peak	Fall 2018	Castaway	Bottom	2018-10-03	11:00:00	AM	512
Peak	Fall 2018	Castaway	Bottom	2018-10-04	11:00:00	AM	480
Peak	Fall 2018	Castaway	Bottom	2018-10-05	11:00:00	AM	368
Peak	Fall 2018	Castaway	Bottom	2018-10-06	11:00:00	AM	480
Peak	Fall 2018	Castaway	Bottom	2018-10-07	11:00:00	AM	496
Peak	Spring 2017	Glassbottom	Bottom	2017-05-03	11:00:00	AM	1664
Peak	Spring 2017	Glassbottom	Bottom	2017-05-04	11:00:00	AM	1152
Peak	Spring 2017	Glassbottom	Bottom	2017-05-05	11:00:00	AM	1152
Peak	Spring 2017	Glassbottom	Bottom	2017-05-06	11:00:00	AM	480
Peak	Spring 2017	Glassbottom	Bottom	2017-05-07	11:00:00	AM	1088
Peak	Spring 2017	Glassbottom	Bottom	2017-05-08	11:00:00	AM	896
Peak	Spring 2017	Glassbottom	Bottom	2017-05-09	11:00:00	AM	800
Peak	Fall 2017	Glassbottom	Bottom	2017-11-04	11:00:00	AM	960
Peak	Fall 2017	Glassbottom	Bottom	2017-11-05	11:00:00	AM	896
Peak	Fall 2017	Glassbottom	Bottom	2017-11-06	11:00:00	AM	800
Peak	Fall 2017	Glassbottom	Bottom	2017-11-07	11:00:00	AM	704
Peak	Fall 2017	Glassbottom	Bottom	2017-11-08	11:00:00	AM	608
Peak	Fall 2017	Glassbottom	Bottom	2017-11-09	11:00:00	AM	512
Peak	Fall 2017	Glassbottom	Bottom	2017-11-10	11:00:00	AM	168
Peak	Spring 2018	Glassbottom	Bottom	2018-05-01	11:00:00	AM	1088
Peak	Spring 2018	Glassbottom	Bottom	2018-05-02	11:00:00	AM	960
Peak	Spring 2018	Glassbottom	Bottom	2018-05-03	11:00:00	AM	960
Peak	Spring 2018	Glassbottom	Bottom	2018-05-04	11:00:00	AM	768
Peak	Spring 2018	Glassbottom	Bottom	2018-05-05	11:00:00	AM	1152
Peak	Spring 2018	Glassbottom	Bottom	2018-05-06	11:00:00	AM	864
Peak	Spring 2018	Glassbottom	Bottom	2018-05-07	11:00:00	AM	168
Peak	Fall 2018	Glassbottom	Bottom	2018-10-02	11:00:00	AM	1728
Peak	Fall 2018	Glassbottom	Bottom	2018-10-03	11:00:00	AM	1408
Peak	Fall 2018	Glassbottom	Bottom	2018-10-04	11:00:00	AM	2176
Peak	Fall 2018	Glassbottom	Bottom	2018-10-05	11:00:00	AM	704
Peak	Fall 2018	Glassbottom	Bottom	2018-10-06	11:00:00	AM	704
Peak	Fall 2018	Glassbottom	Bottom	2018-10-07	11:00:00	AM	704
Peak	Fall 2018	Glassbottom	Bottom	2018-10-08	11:00:00	AM	704
Peak	Spring 2017	Glassbottom	Top	2017-05-03	11:00:00	AM	0
Peak	Spring 2017	Glassbottom	Top	2017-05-04	11:00:00	AM	3200
Peak	Spring 2017	Glassbottom	Top	2017-05-05	11:00:00	AM	2176
Peak	Spring 2017	Glassbottom	Top	2017-05-06	11:00:00	AM	608
Peak	Spring 2017	Glassbottom	Top	2017-05-07	11:00:00	AM	1152
Peak	Spring 2017	Glassbottom	Top	2017-05-08	11:00:00	AM	576
Peak	Spring 2017	Glassbottom	Top	2017-05-09	11:00:00	AM	704
Peak	Fall 2017	Glassbottom	Top	2017-11-04	11:00:00	AM	512
Peak	Fall 2017	Glassbottom	Top	2017-11-05	11:00:00	AM	576
Peak	Fall 2017	Glassbottom	Top	2017-11-06	11:00:00	AM	608
Peak	Fall 2017	Glassbottom	Top	2017-11-07	11:00:00	AM	704
Peak	Fall 2017	Glassbottom	Top	2017-11-08	11:00:00	AM	672
Peak	Fall 2017	Glassbottom	Top	2017-11-09	11:00:00	AM	512
Peak	Fall 2017	Glassbottom	Top	2017-11-10	11:00:00	AM	208
Peak	Spring 2018	Glassbottom	Top	2018-05-01	11:00:00	AM	2944
Peak	Spring 2018	Glassbottom	Top	2018-05-02	11:00:00	AM	1536
Peak	Spring 2018	Glassbottom	Top	2018-05-03	11:00:00	AM	1344
Peak	Spring 2018	Glassbottom	Top	2018-05-04	11:00:00	AM	960
Peak	Spring 2018	Glassbottom	Top	2018-05-05	11:00:00	AM	1984
Peak	Spring 2018	Glassbottom	Top	2018-05-06	11:00:00	AM	896
Peak	Spring 2018	Glassbottom	Top	2018-05-07	11:00:00	AM	232
Peak	Fall 2018	Glassbottom	Top	2018-10-02	11:00:00	AM	512
Peak	Fall 2018	Glassbottom	Top	2018-10-03	11:00:00	AM	3456
Peak	Fall 2018	Glassbottom	Top	2018-10-04	11:00:00	AM	2048
Peak	Fall 2018	Glassbottom	Top	2018-10-05	11:00:00	AM	2560
Peak	Fall 2018	Glassbottom	Top	2018-10-06	11:00:00	AM	1728
Peak	Fall 2018	Glassbottom	Top	2018-10-07	11:00:00	AM	2816
Peak	Fall 2018	Glassbottom	Top	2018-10-08	11:00:00	AM	2304
Peak	Fall 2016	Castaway	Top	2016-11-08	11:03:44	AM	7233.4
Peak	Fall 2016	Castaway	Top	2016-11-09	11:03:44	AM	2669.5
Peak	Fall 2016	Castaway	Top	2016-11-10	11:03:44	AM	6544.5
Peak	Fall 2016	Castaway	Top	2016-11-11	11:03:44	AM	7233.4
Peak	Fall 2016	Castaway	Top	2016-11-12	11:03:44	AM	6544.5
Peak	Fall 2016	Castaway	Top	2016-11-13	11:03:44	AM	5511.1
Peak	Fall 2016	Castaway	Top	2016-11-14	11:03:44	AM	4305.6
Peak	Spring 2016	Castaway	Bottom	2016-05-12	11:03:44	AM	183
Peak	Spring 2016	Castaway	Bottom	2016-05-13	11:03:44	AM	538.2
Peak	Spring 2016	Castaway	Bottom	2016-05-14	11:03:44	AM	11022.3
Peak	Spring 2016	Castaway	Bottom	2016-05-15	11:03:44	AM	9644.5
Peak	Spring 2016	Castaway	Bottom	2016-05-16	11:03:44	AM	14466.8
Peak	Spring 2016	Castaway	Bottom	2016-05-17	11:03:44	AM	11711.2
Peak	Spring 2016	Castaway	Bottom	2016-05-18	11:03:44	AM	172.2
Peak	Spring 2016	Castaway	Top	2016-05-12	11:10:30	AM	21.5
Peak	Spring 2016	Castaway	Top	2016-05-13	11:10:30	AM	86.1
Peak	Spring 2016	Castaway	Top	2016-05-14	11:10:30	AM	13089
Peak	Spring 2016	Castaway	Top	2016-05-15	11:10:30	AM	23422.4
Peak	Spring 2016	Castaway	Top	2016-05-16	11:10:30	AM	24800.2
Peak	Spring 2016	Castaway	Top	2016-05-17	11:10:30	AM	12400.1
Peak	Spring 2016	Castaway	Top	2016-05-18	11:10:30	AM	96.9
Peak	Fall 2016	Castaway	Bottom	2016-11-08	11:10:30	AM	24800.2
Peak	Fall 2016	Castaway	Bottom	2016-11-09	11:10:30	AM	18600.1
Peak	Fall 2016	Castaway	Bottom	2016-11-10	11:10:30	AM	9300.1
Peak	Fall 2016	Castaway	Bottom	2016-11-11	11:10:30	AM	26178
Peak	Fall 2016	Castaway	Bottom	2016-11-12	11:10:30	AM	22044.6
Peak	Fall 2016	Castaway	Bottom	2016-11-13	11:10:30	AM	13089
Peak	Fall 2016	Castaway	Bottom	2016-11-14	11:10:30	AM	8266.7
Peak	Spring 2016	Glassbottom	Bottom	2016-05-12	11:11:12	AM	376.7
Peak	Spring 2016	Glassbottom	Bottom	2016-05-13	11:11:12	AM	742.7
Peak	Spring 2016	Glassbottom	Bottom	2016-05-14	11:11:12	AM	18600.1
Peak	Spring 2016	Glassbottom	Bottom	2016-05-15	11:11:12	AM	27555.7
Peak	Spring 2016	Glassbottom	Bottom	2016-05-16	11:11:12	AM	20666.8
Peak	Spring 2016	Glassbottom	Bottom	2016-05-17	11:11:12	AM	14466.8
Peak	Spring 2016	Glassbottom	Bottom	2016-05-18	11:11:12	AM	86.1
Peak	Fall 2016	Glassbottom	Bottom	2016-11-08	11:11:12	AM	9300.1
Peak	Fall 2016	Glassbottom	Bottom	2016-11-09	11:11:12	AM	5166.7
Peak	Fall 2016	Glassbottom	Bottom	2016-11-10	11:11:12	AM	6544.5
Peak	Fall 2016	Glassbottom	Bottom	2016-11-11	11:11:12	AM	13089
Peak	Fall 2016	Glassbottom	Bottom	2016-11-12	11:11:12	AM	11711.2
Peak	Fall 2016	Glassbottom	Bottom	2016-11-13	11:11:12	AM	8611.2
Peak	Fall 2016	Glassbottom	Bottom	2016-11-14	11:11:12	AM	6200
Peak	Fall 2017	Castaway	Top	2017-11-04	11:15:00	AM	960
Peak	Fall 2017	Castaway	Top	2017-11-05	11:15:00	AM	1408
Peak	Fall 2017	Castaway	Top	2017-11-06	11:15:00	AM	168
Peak	Fall 2017	Castaway	Top	2017-11-07	11:15:00	AM	1408
Peak	Fall 2017	Castaway	Top	2017-11-08	11:15:00	AM	1280
Peak	Fall 2017	Castaway	Top	2017-11-09	11:15:00	AM	992
Peak	Fall 2017	Castaway	Top	2017-11-10	11:15:00	AM	800
Peak	Spring 2017	Castaway	Bottom	2017-05-03	11:15:00	AM	960
Peak	Spring 2017	Castaway	Bottom	2017-05-04	11:15:00	AM	864
Peak	Spring 2017	Castaway	Bottom	2017-05-05	11:15:00	AM	800
Peak	Spring 2017	Castaway	Bottom	2017-05-06	11:15:00	AM	288
Peak	Spring 2017	Castaway	Bottom	2017-05-07	11:15:00	AM	672
Peak	Spring 2017	Castaway	Bottom	2017-05-08	11:15:00	AM	608
Peak	Spring 2017	Castaway	Bottom	2017-05-09	11:15:00	AM	1344
Peak	Fall 2017	Castaway	Bottom	2017-11-04	11:15:00	AM	352
Peak	Fall 2017	Castaway	Bottom	2017-11-05	11:15:00	AM	248
Peak	Fall 2017	Castaway	Bottom	2017-11-06	11:15:00	AM	84
Peak	Fall 2017	Castaway	Bottom	2017-11-07	11:15:00	AM	272
Peak	Fall 2017	Castaway	Bottom	2017-11-08	11:15:00	AM	288
Peak	Fall 2017	Castaway	Bottom	2017-11-09	11:15:00	AM	192
Peak	Fall 2017	Castaway	Bottom	2017-11-10	11:15:00	AM	176
Peak	Spring 2017	Glassbottom	Bottom	2017-05-03	11:15:00	AM	1536
Peak	Spring 2017	Glassbottom	Bottom	2017-05-04	11:15:00	AM	1920
Peak	Spring 2017	Glassbottom	Bottom	2017-05-05	11:15:00	AM	1408
Peak	Spring 2017	Glassbottom	Bottom	2017-05-06	11:15:00	AM	576
Peak	Spring 2017	Glassbottom	Bottom	2017-05-07	11:15:00	AM	1024
Peak	Spring 2017	Glassbottom	Bottom	2017-05-08	11:15:00	AM	1472
Peak	Spring 2017	Glassbottom	Bottom	2017-05-09	11:15:00	AM	1600
Peak	Fall 2017	Glassbottom	Bottom	2017-11-04	11:15:00	AM	1280
Peak	Fall 2017	Glassbottom	Bottom	2017-11-05	11:15:00	AM	800
Peak	Fall 2017	Glassbottom	Bottom	2017-11-06	11:15:00	AM	896
Peak	Fall 2017	Glassbottom	Bottom	2017-11-07	11:15:00	AM	704
Peak	Fall 2017	Glassbottom	Bottom	2017-11-08	11:15:00	AM	864
Peak	Fall 2017	Glassbottom	Bottom	2017-11-09	11:15:00	AM	432
Peak	Fall 2017	Glassbottom	Bottom	2017-11-10	11:15:00	AM	512
Peak	Spring 2017	Glassbottom	Top	2017-05-03	11:15:00	AM	0
Peak	Spring 2017	Glassbottom	Top	2017-05-04	11:15:00	AM	2304
Peak	Spring 2017	Glassbottom	Top	2017-05-05	11:15:00	AM	3200
Peak	Spring 2017	Glassbottom	Top	2017-05-06	11:15:00	AM	768
Peak	Spring 2017	Glassbottom	Top	2017-05-07	11:15:00	AM	1024
Peak	Spring 2017	Glassbottom	Top	2017-05-08	11:15:00	AM	672
Peak	Spring 2017	Glassbottom	Top	2017-05-09	11:15:00	AM	768
Peak	Fall 2017	Glassbottom	Top	2017-11-04	11:15:00	AM	704
Peak	Fall 2017	Glassbottom	Top	2017-11-05	11:15:00	AM	480
Peak	Fall 2017	Glassbottom	Top	2017-11-06	11:15:00	AM	496
Peak	Fall 2017	Glassbottom	Top	2017-11-07	11:15:00	AM	672
Peak	Fall 2017	Glassbottom	Top	2017-11-08	11:15:00	AM	704
Peak	Fall 2017	Glassbottom	Top	2017-11-09	11:15:00	AM	464
Peak	Fall 2017	Glassbottom	Top	2017-11-10	11:15:00	AM	576
Peak	Spring 2016	Glassbottom	Top	2016-05-12	11:18:00	AM	43.1
Peak	Spring 2016	Glassbottom	Top	2016-05-13	11:18:00	AM	312.2
Peak	Spring 2016	Glassbottom	Top	2016-05-14	11:18:00	AM	26178
Peak	Spring 2016	Glassbottom	Top	2016-05-15	11:18:00	AM	39955.8
Peak	Spring 2016	Glassbottom	Top	2016-05-16	11:18:00	AM	44089.2
Peak	Spring 2016	Glassbottom	Top	2016-05-17	11:18:00	AM	14466.8
Peak	Spring 2016	Glassbottom	Top	2016-05-18	11:18:00	AM	236.8
Peak	Fall 2016	Glassbottom	Top	2016-11-08	11:18:34	AM	13089
Peak	Fall 2016	Glassbottom	Top	2016-11-09	11:18:34	AM	24800.2
Peak	Fall 2016	Glassbottom	Top	2016-11-10	11:18:34	AM	7233.4
Peak	Fall 2016	Glassbottom	Top	2016-11-11	11:18:34	AM	16533.4
Peak	Fall 2016	Glassbottom	Top	2016-11-12	11:18:34	AM	9644.5
Peak	Fall 2016	Glassbottom	Top	2016-11-13	11:18:34	AM	13777.9
Peak	Fall 2016	Glassbottom	Top	2016-11-14	11:18:34	AM	11022.3
Peak	Fall 2016	Castaway	Top	2016-11-08	11:23:44	AM	7233.4
Peak	Fall 2016	Castaway	Top	2016-11-09	11:23:44	AM	6200
Peak	Fall 2016	Castaway	Top	2016-11-10	11:23:44	AM	7577.8
Peak	Fall 2016	Castaway	Top	2016-11-11	11:23:44	AM	7233.4
Peak	Fall 2016	Castaway	Top	2016-11-12	11:23:44	AM	5511.1
Peak	Fall 2016	Castaway	Top	2016-11-13	11:23:44	AM	6544.5
Peak	Fall 2016	Castaway	Top	2016-11-14	11:23:44	AM	7233.4
Peak	Spring 2016	Castaway	Bottom	2016-05-12	11:23:44	AM	258.3
Peak	Spring 2016	Castaway	Bottom	2016-05-13	11:23:44	AM	527.4
Peak	Spring 2016	Castaway	Bottom	2016-05-14	11:23:44	AM	10333.4
Peak	Spring 2016	Castaway	Bottom	2016-05-15	11:23:44	AM	11022.3
Peak	Spring 2016	Castaway	Bottom	2016-05-16	11:23:44	AM	16533.4
Peak	Spring 2016	Castaway	Bottom	2016-05-17	11:23:44	AM	23422.4
Peak	Spring 2016	Castaway	Bottom	2016-05-18	11:23:44	AM	139.9
Peak	Fall 2017	Castaway	Top	2017-11-04	11:30:00	AM	1024
Peak	Fall 2017	Castaway	Top	2017-11-05	11:30:00	AM	2048
Peak	Fall 2017	Castaway	Top	2017-11-06	11:30:00	AM	1344
Peak	Fall 2017	Castaway	Top	2017-11-07	11:30:00	AM	1344
Peak	Fall 2017	Castaway	Top	2017-11-08	11:30:00	AM	1024
Peak	Fall 2017	Castaway	Top	2017-11-09	11:30:00	AM	1408
Peak	Fall 2017	Castaway	Top	2017-11-10	11:30:00	AM	768
Peak	Spring 2018	Castaway	Top	2018-05-01	11:30:00	AM	1856
Peak	Spring 2018	Castaway	Top	2018-05-02	11:30:00	AM	1344
Peak	Spring 2018	Castaway	Top	2018-05-03	11:30:00	AM	1664
Peak	Spring 2018	Castaway	Top	2018-05-04	11:30:00	AM	768
Peak	Spring 2018	Castaway	Top	2018-05-05	11:30:00	AM	2560
Peak	Spring 2018	Castaway	Top	2018-05-06	11:30:00	AM	1472
Peak	Spring 2018	Castaway	Top	2018-05-07	11:30:00	AM	512
Peak	Spring 2017	Castaway	Bottom	2017-05-03	11:30:00	AM	1344
Peak	Spring 2017	Castaway	Bottom	2017-05-04	11:30:00	AM	800
Peak	Spring 2017	Castaway	Bottom	2017-05-05	11:30:00	AM	864
Peak	Spring 2017	Castaway	Bottom	2017-05-06	11:30:00	AM	400
Peak	Spring 2017	Castaway	Bottom	2017-05-07	11:30:00	AM	496
Peak	Spring 2017	Castaway	Bottom	2017-05-08	11:30:00	AM	704
Peak	Spring 2017	Castaway	Bottom	2017-05-09	11:30:00	AM	1408
Peak	Fall 2017	Castaway	Bottom	2017-11-04	11:30:00	AM	416
Peak	Fall 2017	Castaway	Bottom	2017-11-05	11:30:00	AM	400
Peak	Fall 2017	Castaway	Bottom	2017-11-06	11:30:00	AM	384
Peak	Fall 2017	Castaway	Bottom	2017-11-07	11:30:00	AM	288
Peak	Fall 2017	Castaway	Bottom	2017-11-08	11:30:00	AM	232
Peak	Fall 2017	Castaway	Bottom	2017-11-09	11:30:00	AM	184
Peak	Fall 2017	Castaway	Bottom	2017-11-10	11:30:00	AM	232
Peak	Spring 2018	Castaway	Bottom	2018-05-01	11:30:00	AM	1280
Peak	Spring 2018	Castaway	Bottom	2018-05-02	11:30:00	AM	992
Peak	Spring 2018	Castaway	Bottom	2018-05-03	11:30:00	AM	1920
Peak	Spring 2018	Castaway	Bottom	2018-05-04	11:30:00	AM	1088
Peak	Spring 2018	Castaway	Bottom	2018-05-05	11:30:00	AM	1600
Peak	Spring 2018	Castaway	Bottom	2018-05-06	11:30:00	AM	1984
Peak	Spring 2018	Castaway	Bottom	2018-05-07	11:30:00	AM	448
Peak	Fall 2018	Castaway	Bottom	2018-10-02	11:30:00	AM	608
Peak	Fall 2018	Castaway	Bottom	2018-10-03	11:30:00	AM	576
Peak	Fall 2018	Castaway	Bottom	2018-10-04	11:30:00	AM	768
Peak	Fall 2018	Castaway	Bottom	2018-10-05	11:30:00	AM	576
Peak	Fall 2018	Castaway	Bottom	2018-10-06	11:30:00	AM	896
Peak	Fall 2018	Castaway	Bottom	2018-10-07	11:30:00	AM	576
Peak	Spring 2017	Glassbottom	Bottom	2017-05-03	11:30:00	AM	1152
Peak	Spring 2017	Glassbottom	Bottom	2017-05-04	11:30:00	AM	1088
Peak	Spring 2017	Glassbottom	Bottom	2017-05-05	11:30:00	AM	1536
Peak	Spring 2017	Glassbottom	Bottom	2017-05-06	11:30:00	AM	512
Peak	Spring 2017	Glassbottom	Bottom	2017-05-07	11:30:00	AM	768
Peak	Spring 2017	Glassbottom	Bottom	2017-05-08	11:30:00	AM	1152
Peak	Spring 2017	Glassbottom	Bottom	2017-05-09	11:30:00	AM	1344
Peak	Fall 2017	Glassbottom	Bottom	2017-11-04	11:30:00	AM	864
Peak	Fall 2017	Glassbottom	Bottom	2017-11-05	11:30:00	AM	896
Peak	Fall 2017	Glassbottom	Bottom	2017-11-06	11:30:00	AM	992
Peak	Fall 2017	Glassbottom	Bottom	2017-11-07	11:30:00	AM	800
Peak	Fall 2017	Glassbottom	Bottom	2017-11-08	11:30:00	AM	768
Peak	Fall 2017	Glassbottom	Bottom	2017-11-09	11:30:00	AM	608
Peak	Fall 2017	Glassbottom	Bottom	2017-11-10	11:30:00	AM	672
Peak	Spring 2018	Glassbottom	Bottom	2018-05-01	11:30:00	AM	1152
Peak	Spring 2018	Glassbottom	Bottom	2018-05-02	11:30:00	AM	464
Peak	Spring 2018	Glassbottom	Bottom	2018-05-03	11:30:00	AM	1024
Peak	Spring 2018	Glassbottom	Bottom	2018-05-04	11:30:00	AM	960
Peak	Spring 2018	Glassbottom	Bottom	2018-05-05	11:30:00	AM	1216
Peak	Spring 2018	Glassbottom	Bottom	2018-05-06	11:30:00	AM	1536
Peak	Spring 2018	Glassbottom	Bottom	2018-05-07	11:30:00	AM	384
Peak	Fall 2018	Glassbottom	Bottom	2018-10-02	11:30:00	AM	1664
Peak	Fall 2018	Glassbottom	Bottom	2018-10-03	11:30:00	AM	2304
Peak	Fall 2018	Glassbottom	Bottom	2018-10-04	11:30:00	AM	2176
Peak	Fall 2018	Glassbottom	Bottom	2018-10-05	11:30:00	AM	1280
Peak	Fall 2018	Glassbottom	Bottom	2018-10-06	11:30:00	AM	1152
Peak	Fall 2018	Glassbottom	Bottom	2018-10-07	11:30:00	AM	1024
Peak	Fall 2018	Glassbottom	Bottom	2018-10-08	11:30:00	AM	992
Peak	Spring 2017	Glassbottom	Top	2017-05-03	11:30:00	AM	0
Peak	Spring 2017	Glassbottom	Top	2017-05-04	11:30:00	AM	3712
Peak	Spring 2017	Glassbottom	Top	2017-05-05	11:30:00	AM	2688
Peak	Spring 2017	Glassbottom	Top	2017-05-06	11:30:00	AM	864
Peak	Spring 2017	Glassbottom	Top	2017-05-07	11:30:00	AM	960
Peak	Spring 2017	Glassbottom	Top	2017-05-08	11:30:00	AM	768
Peak	Spring 2017	Glassbottom	Top	2017-05-09	11:30:00	AM	704
Peak	Fall 2017	Glassbottom	Top	2017-11-04	11:30:00	AM	1088
Peak	Fall 2017	Glassbottom	Top	2017-11-05	11:30:00	AM	400
Peak	Fall 2017	Glassbottom	Top	2017-11-06	11:30:00	AM	672
Peak	Fall 2017	Glassbottom	Top	2017-11-07	11:30:00	AM	672
Peak	Fall 2017	Glassbottom	Top	2017-11-08	11:30:00	AM	1088
Peak	Fall 2017	Glassbottom	Top	2017-11-09	11:30:00	AM	512
Peak	Fall 2017	Glassbottom	Top	2017-11-10	11:30:00	AM	864
Peak	Spring 2018	Glassbottom	Top	2018-05-01	11:30:00	AM	1792
Peak	Spring 2018	Glassbottom	Top	2018-05-02	11:30:00	AM	1920
Peak	Spring 2018	Glassbottom	Top	2018-05-03	11:30:00	AM	1728
Peak	Spring 2018	Glassbottom	Top	2018-05-04	11:30:00	AM	1344
Peak	Spring 2018	Glassbottom	Top	2018-05-05	11:30:00	AM	1728
Peak	Spring 2018	Glassbottom	Top	2018-05-06	11:30:00	AM	1344
Peak	Spring 2018	Glassbottom	Top	2018-05-07	11:30:00	AM	480
Peak	Fall 2018	Glassbottom	Top	2018-10-02	11:30:00	AM	512
Peak	Fall 2018	Glassbottom	Top	2018-10-03	11:30:00	AM	4352
Peak	Fall 2018	Glassbottom	Top	2018-10-04	11:30:00	AM	3072
Peak	Fall 2018	Glassbottom	Top	2018-10-05	11:30:00	AM	2432
Peak	Fall 2018	Glassbottom	Top	2018-10-06	11:30:00	AM	2944
Peak	Fall 2018	Glassbottom	Top	2018-10-07	11:30:00	AM	2688
Peak	Fall 2018	Glassbottom	Top	2018-10-08	11:30:00	AM	2304
Peak	Spring 2016	Castaway	Top	2016-05-12	11:30:30	AM	226
Peak	Spring 2016	Castaway	Top	2016-05-13	11:30:30	AM	96.9
Peak	Spring 2016	Castaway	Top	2016-05-14	11:30:30	AM	12400.1
Peak	Spring 2016	Castaway	Top	2016-05-15	11:30:30	AM	13089
Peak	Spring 2016	Castaway	Top	2016-05-16	11:30:30	AM	5511.1
Peak	Spring 2016	Castaway	Top	2016-05-17	11:30:30	AM	13777.9
Peak	Spring 2016	Castaway	Top	2016-05-18	11:30:30	AM	183
Peak	Fall 2016	Castaway	Bottom	2016-11-08	11:30:30	AM	13777.9
Peak	Fall 2016	Castaway	Bottom	2016-11-09	11:30:30	AM	27555.7
Peak	Fall 2016	Castaway	Bottom	2016-11-10	11:30:30	AM	13089
Peak	Fall 2016	Castaway	Bottom	2016-11-11	11:30:30	AM	28933.5
Peak	Fall 2016	Castaway	Bottom	2016-11-12	11:30:30	AM	24800.2
Peak	Fall 2016	Castaway	Bottom	2016-11-13	11:30:30	AM	13089
Peak	Fall 2016	Castaway	Bottom	2016-11-14	11:30:30	AM	11711.2
Peak	Spring 2016	Glassbottom	Bottom	2016-05-12	11:31:12	AM	129.2
Peak	Spring 2016	Glassbottom	Bottom	2016-05-13	11:31:12	AM	796.5
Peak	Spring 2016	Glassbottom	Bottom	2016-05-14	11:31:12	AM	13777.9
Peak	Spring 2016	Glassbottom	Bottom	2016-05-15	11:31:12	AM	17911.2
Peak	Spring 2016	Glassbottom	Bottom	2016-05-16	11:31:12	AM	27555.7
Peak	Spring 2016	Glassbottom	Bottom	2016-05-17	11:31:12	AM	11711.2
Peak	Spring 2016	Glassbottom	Bottom	2016-05-18	11:31:12	AM	183
Peak	Fall 2016	Glassbottom	Bottom	2016-11-08	11:31:12	AM	11022.3
Peak	Fall 2016	Glassbottom	Bottom	2016-11-09	11:31:12	AM	17911.2
Peak	Fall 2016	Glassbottom	Bottom	2016-11-10	11:31:12	AM	11711.2
Peak	Fall 2016	Glassbottom	Bottom	2016-11-11	11:31:12	AM	11711.2
Peak	Fall 2016	Glassbottom	Bottom	2016-11-12	11:31:12	AM	10333.4
Peak	Fall 2016	Glassbottom	Bottom	2016-11-13	11:31:12	AM	8266.7
Peak	Fall 2016	Glassbottom	Bottom	2016-11-14	11:31:12	AM	8266.7
Peak	Spring 2016	Glassbottom	Top	2016-05-12	11:38:00	AM	172.2
Peak	Spring 2016	Glassbottom	Top	2016-05-13	11:38:00	AM	419.8
Peak	Spring 2016	Glassbottom	Top	2016-05-14	11:38:00	AM	19289
Peak	Spring 2016	Glassbottom	Top	2016-05-15	11:38:00	AM	22044.6
Peak	Spring 2016	Glassbottom	Top	2016-05-16	11:38:00	AM	57867
Peak	Spring 2016	Glassbottom	Top	2016-05-17	11:38:00	AM	22044.6
Peak	Spring 2016	Glassbottom	Top	2016-05-18	11:38:00	AM	301.4
Peak	Fall 2016	Glassbottom	Top	2016-11-08	11:38:34	AM	15155.7
Peak	Fall 2016	Glassbottom	Top	2016-11-09	11:38:34	AM	28933.5
Peak	Fall 2016	Glassbottom	Top	2016-11-10	11:38:34	AM	30311.3
Peak	Fall 2016	Glassbottom	Top	2016-11-11	11:38:34	AM	19289
Peak	Fall 2016	Glassbottom	Top	2016-11-12	11:38:34	AM	23422.4
Peak	Fall 2016	Glassbottom	Top	2016-11-13	11:38:34	AM	31689.1
Peak	Fall 2016	Glassbottom	Top	2016-11-14	11:38:34	AM	10333.4
Peak	Fall 2016	Castaway	Top	2016-11-08	11:43:44	AM	8266.7
Peak	Fall 2016	Castaway	Top	2016-11-09	11:43:44	AM	7577.8
Peak	Fall 2016	Castaway	Top	2016-11-10	11:43:44	AM	7577.8
Peak	Fall 2016	Castaway	Top	2016-11-11	11:43:44	AM	7577.8
Peak	Fall 2016	Castaway	Top	2016-11-12	11:43:44	AM	8266.7
Peak	Fall 2016	Castaway	Top	2016-11-13	11:43:44	AM	9644.5
Peak	Fall 2016	Castaway	Top	2016-11-14	11:43:44	AM	4305.6
Peak	Spring 2016	Castaway	Bottom	2016-05-12	11:43:44	AM	86.1
Peak	Spring 2016	Castaway	Bottom	2016-05-13	11:43:44	AM	419.8
Peak	Spring 2016	Castaway	Bottom	2016-05-14	11:43:44	AM	12400.1
Peak	Spring 2016	Castaway	Bottom	2016-05-15	11:43:44	AM	17911.2
Peak	Spring 2016	Castaway	Bottom	2016-05-16	11:43:44	AM	16533.4
Peak	Spring 2016	Castaway	Bottom	2016-05-17	11:43:44	AM	14466.8
Peak	Spring 2016	Castaway	Bottom	2016-05-18	11:43:44	AM	193.8
Peak	Fall 2017	Castaway	Top	2017-11-04	11:45:00	AM	1472
Peak	Fall 2017	Castaway	Top	2017-11-05	11:45:00	AM	704
Peak	Fall 2017	Castaway	Top	2017-11-06	11:45:00	AM	1472
Peak	Fall 2017	Castaway	Top	2017-11-07	11:45:00	AM	1216
Peak	Fall 2017	Castaway	Top	2017-11-08	11:45:00	AM	1088
Peak	Fall 2017	Castaway	Top	2017-11-09	11:45:00	AM	1152
Peak	Fall 2017	Castaway	Top	2017-11-10	11:45:00	AM	1024
Peak	Spring 2017	Castaway	Bottom	2017-05-03	11:45:00	AM	992
Peak	Spring 2017	Castaway	Bottom	2017-05-04	11:45:00	AM	1152
Peak	Spring 2017	Castaway	Bottom	2017-05-05	11:45:00	AM	992
Peak	Spring 2017	Castaway	Bottom	2017-05-06	11:45:00	AM	304
Peak	Spring 2017	Castaway	Bottom	2017-05-07	11:45:00	AM	480
Peak	Spring 2017	Castaway	Bottom	2017-05-08	11:45:00	AM	704
Peak	Spring 2017	Castaway	Bottom	2017-05-09	11:45:00	AM	512
Peak	Fall 2017	Castaway	Bottom	2017-11-04	11:45:00	AM	368
Peak	Fall 2017	Castaway	Bottom	2017-11-05	11:45:00	AM	304
Peak	Fall 2017	Castaway	Bottom	2017-11-06	11:45:00	AM	352
Peak	Fall 2017	Castaway	Bottom	2017-11-07	11:45:00	AM	368
Peak	Fall 2017	Castaway	Bottom	2017-11-08	11:45:00	AM	272
Peak	Fall 2017	Castaway	Bottom	2017-11-09	11:45:00	AM	216
Peak	Fall 2017	Castaway	Bottom	2017-11-10	11:45:00	AM	216
Peak	Spring 2017	Glassbottom	Bottom	2017-05-03	11:45:00	AM	1280
Peak	Spring 2017	Glassbottom	Bottom	2017-05-04	11:45:00	AM	1600
Peak	Spring 2017	Glassbottom	Bottom	2017-05-05	11:45:00	AM	1344
Peak	Spring 2017	Glassbottom	Bottom	2017-05-06	11:45:00	AM	512
Peak	Spring 2017	Glassbottom	Bottom	2017-05-07	11:45:00	AM	3200
Peak	Spring 2017	Glassbottom	Bottom	2017-05-08	11:45:00	AM	1024
Peak	Spring 2017	Glassbottom	Bottom	2017-05-09	11:45:00	AM	2432
Peak	Fall 2017	Glassbottom	Bottom	2017-11-04	11:45:00	AM	1216
Peak	Fall 2017	Glassbottom	Bottom	2017-11-05	11:45:00	AM	960
Peak	Fall 2017	Glassbottom	Bottom	2017-11-06	11:45:00	AM	800
Peak	Fall 2017	Glassbottom	Bottom	2017-11-07	11:45:00	AM	800
Peak	Fall 2017	Glassbottom	Bottom	2017-11-08	11:45:00	AM	1088
Peak	Fall 2017	Glassbottom	Bottom	2017-11-09	11:45:00	AM	608
Peak	Fall 2017	Glassbottom	Bottom	2017-11-10	11:45:00	AM	992
Peak	Spring 2017	Glassbottom	Top	2017-05-03	11:45:00	AM	1
Peak	Spring 2017	Glassbottom	Top	2017-05-04	11:45:00	AM	2432
Peak	Spring 2017	Glassbottom	Top	2017-05-05	11:45:00	AM	2560
Peak	Spring 2017	Glassbottom	Top	2017-05-06	11:45:00	AM	992
Peak	Spring 2017	Glassbottom	Top	2017-05-07	11:45:00	AM	1344
Peak	Spring 2017	Glassbottom	Top	2017-05-08	11:45:00	AM	1024
Peak	Spring 2017	Glassbottom	Top	2017-05-09	11:45:00	AM	1024
Peak	Fall 2017	Glassbottom	Top	2017-11-04	11:45:00	AM	1600
Peak	Fall 2017	Glassbottom	Top	2017-11-05	11:45:00	AM	448
Peak	Fall 2017	Glassbottom	Top	2017-11-06	11:45:00	AM	1088
Peak	Fall 2017	Glassbottom	Top	2017-11-07	11:45:00	AM	608
Peak	Fall 2017	Glassbottom	Top	2017-11-08	11:45:00	AM	1216
Peak	Fall 2017	Glassbottom	Top	2017-11-09	11:45:00	AM	576
Peak	Fall 2017	Glassbottom	Top	2017-11-10	11:45:00	AM	1088
Peak	Spring 2016	Castaway	Top	2016-05-12	11:50:30	AM	172.2
Peak	Spring 2016	Castaway	Top	2016-05-13	11:50:30	AM	32.3
Peak	Spring 2016	Castaway	Top	2016-05-14	11:50:30	AM	20666.8
Peak	Spring 2016	Castaway	Top	2016-05-15	11:50:30	AM	19977.9
Peak	Spring 2016	Castaway	Top	2016-05-16	11:50:30	AM	8266.7
Peak	Spring 2016	Castaway	Top	2016-05-17	11:50:30	AM	17911.2
Peak	Spring 2016	Castaway	Top	2016-05-18	11:50:30	AM	269.1
Peak	Fall 2016	Castaway	Bottom	2016-11-08	11:50:30	AM	20666.8
Peak	Fall 2016	Castaway	Bottom	2016-11-09	11:50:30	AM	20666.8
Peak	Fall 2016	Castaway	Bottom	2016-11-10	11:50:30	AM	38578
Peak	Fall 2016	Castaway	Bottom	2016-11-11	11:50:30	AM	18600.1
Peak	Fall 2016	Castaway	Bottom	2016-11-12	11:50:30	AM	17911.2
Peak	Fall 2016	Castaway	Bottom	2016-11-13	11:50:30	AM	17911.2
Peak	Fall 2016	Castaway	Bottom	2016-11-14	11:50:30	AM	5166.7
Peak	Spring 2016	Glassbottom	Bottom	2016-05-12	11:51:12	AM	64.6
Peak	Spring 2016	Glassbottom	Bottom	2016-05-13	11:51:12	AM	721.2
Peak	Spring 2016	Glassbottom	Bottom	2016-05-14	11:51:12	AM	18600.1
Peak	Spring 2016	Glassbottom	Bottom	2016-05-15	11:51:12	AM	28933.5
Peak	Spring 2016	Glassbottom	Bottom	2016-05-16	11:51:12	AM	23422.4
Peak	Spring 2016	Glassbottom	Bottom	2016-05-17	11:51:12	AM	18600.1
Peak	Spring 2016	Glassbottom	Bottom	2016-05-18	11:51:12	AM	247.6
Peak	Fall 2016	Glassbottom	Bottom	2016-11-08	11:51:12	AM	11022.3
Peak	Fall 2016	Glassbottom	Bottom	2016-11-09	11:51:12	AM	14466.8
Peak	Fall 2016	Glassbottom	Bottom	2016-11-10	11:51:12	AM	17911.2
Peak	Fall 2016	Glassbottom	Bottom	2016-11-11	11:51:12	AM	16533.4
Peak	Fall 2016	Glassbottom	Bottom	2016-11-12	11:51:12	AM	14466.8
Peak	Fall 2016	Glassbottom	Bottom	2016-11-13	11:51:12	AM	12400.1
Peak	Fall 2016	Glassbottom	Bottom	2016-11-14	11:51:12	AM	4477.8
Peak	Spring 2016	Glassbottom	Top	2016-05-12	11:58:00	AM	150.7
Peak	Spring 2016	Glassbottom	Top	2016-05-13	11:58:00	AM	86.1
Peak	Spring 2016	Glassbottom	Top	2016-05-14	11:58:00	AM	21355.7
Peak	Spring 2016	Glassbottom	Top	2016-05-15	11:58:00	AM	17222.3
Peak	Spring 2016	Glassbottom	Top	2016-05-16	11:58:00	AM	49600.3
Peak	Spring 2016	Glassbottom	Top	2016-05-17	11:58:00	AM	34444.7
Peak	Spring 2016	Glassbottom	Top	2016-05-18	11:58:00	AM	409
Peak	Fall 2016	Glassbottom	Top	2016-11-08	11:58:34	AM	18600.1
Peak	Fall 2016	Glassbottom	Top	2016-11-09	11:58:34	AM	16533.4
Peak	Fall 2016	Glassbottom	Top	2016-11-10	11:58:34	AM	30311.3
Peak	Fall 2016	Glassbottom	Top	2016-11-11	11:58:34	AM	9644.5
Peak	Fall 2016	Glassbottom	Top	2016-11-12	11:58:34	AM	19289
Peak	Fall 2016	Glassbottom	Top	2016-11-13	11:58:34	AM	23422.4
Peak	Fall 2016	Glassbottom	Top	2016-11-14	11:58:34	AM	6200
Inner	Fall 2017	Castaway	Top	2017-11-04	01:00:00	PM	512
Inner	Fall 2017	Castaway	Top	2017-11-05	01:00:00	PM	2176
Inner	Fall 2017	Castaway	Top	2017-11-06	01:00:00	PM	1728
Inner	Fall 2017	Castaway	Top	2017-11-07	01:00:00	PM	1408
Inner	Fall 2017	Castaway	Top	2017-11-08	01:00:00	PM	1472
Inner	Fall 2017	Castaway	Top	2017-11-09	01:00:00	PM	768
Inner	Fall 2017	Castaway	Top	2017-11-10	01:00:00	PM	1088
Inner	Spring 2018	Castaway	Top	2018-05-01	01:00:00	PM	1344
Inner	Spring 2018	Castaway	Top	2018-05-02	01:00:00	PM	1024
Inner	Spring 2018	Castaway	Top	2018-05-03	01:00:00	PM	704
Inner	Spring 2018	Castaway	Top	2018-05-04	01:00:00	PM	1920
Inner	Spring 2018	Castaway	Top	2018-05-05	01:00:00	PM	960
Inner	Spring 2018	Castaway	Top	2018-05-06	01:00:00	PM	1920
Inner	Spring 2018	Castaway	Top	2018-05-07	01:00:00	PM	336
Inner	Spring 2017	Castaway	Bottom	2017-05-03	01:00:00	PM	1856
Inner	Spring 2017	Castaway	Bottom	2017-05-04	01:00:00	PM	1152
Inner	Spring 2017	Castaway	Bottom	2017-05-05	01:00:00	PM	1152
Inner	Spring 2017	Castaway	Bottom	2017-05-06	01:00:00	PM	576
Inner	Spring 2017	Castaway	Bottom	2017-05-07	01:00:00	PM	1408
Inner	Spring 2017	Castaway	Bottom	2017-05-08	01:00:00	PM	512
Inner	Spring 2017	Castaway	Bottom	2017-05-09	01:00:00	PM	608
Inner	Fall 2017	Castaway	Bottom	2017-11-04	01:00:00	PM	272
Inner	Fall 2017	Castaway	Bottom	2017-11-05	01:00:00	PM	512
Inner	Fall 2017	Castaway	Bottom	2017-11-06	01:00:00	PM	512
Inner	Fall 2017	Castaway	Bottom	2017-11-07	01:00:00	PM	416
Inner	Fall 2017	Castaway	Bottom	2017-11-08	01:00:00	PM	368
Inner	Fall 2017	Castaway	Bottom	2017-11-09	01:00:00	PM	320
Inner	Fall 2017	Castaway	Bottom	2017-11-10	01:00:00	PM	464
Inner	Spring 2018	Castaway	Bottom	2018-05-01	01:00:00	PM	1280
Inner	Spring 2018	Castaway	Bottom	2018-05-02	01:00:00	PM	2304
Inner	Spring 2018	Castaway	Bottom	2018-05-03	01:00:00	PM	2432
Inner	Spring 2018	Castaway	Bottom	2018-05-04	01:00:00	PM	1408
Inner	Spring 2018	Castaway	Bottom	2018-05-05	01:00:00	PM	960
Inner	Spring 2018	Castaway	Bottom	2018-05-06	01:00:00	PM	2816
Inner	Spring 2018	Castaway	Bottom	2018-05-07	01:00:00	PM	200
Inner	Fall 2018	Castaway	Bottom	2018-10-02	01:00:00	PM	1152
Inner	Fall 2018	Castaway	Bottom	2018-10-03	01:00:00	PM	1216
Inner	Fall 2018	Castaway	Bottom	2018-10-04	01:00:00	PM	1216
Inner	Fall 2018	Castaway	Bottom	2018-10-05	01:00:00	PM	1472
Inner	Fall 2018	Castaway	Bottom	2018-10-06	01:00:00	PM	1728
Inner	Fall 2018	Castaway	Bottom	2018-10-07	01:00:00	PM	2048
Inner	Spring 2017	Glassbottom	Bottom	2017-05-03	01:00:00	PM	1152
Inner	Spring 2017	Glassbottom	Bottom	2017-05-04	01:00:00	PM	1600
Inner	Spring 2017	Glassbottom	Bottom	2017-05-05	01:00:00	PM	1472
Inner	Spring 2017	Glassbottom	Bottom	2017-05-06	01:00:00	PM	800
Inner	Spring 2017	Glassbottom	Bottom	2017-05-07	01:00:00	PM	2560
Inner	Spring 2017	Glassbottom	Bottom	2017-05-08	01:00:00	PM	2176
Inner	Spring 2017	Glassbottom	Bottom	2017-05-09	01:00:00	PM	2944
Inner	Fall 2017	Glassbottom	Bottom	2017-11-04	01:00:00	PM	464
Inner	Fall 2017	Glassbottom	Bottom	2017-11-05	01:00:00	PM	1024
Inner	Fall 2017	Glassbottom	Bottom	2017-11-06	01:00:00	PM	1280
Inner	Fall 2017	Glassbottom	Bottom	2017-11-07	01:00:00	PM	960
Inner	Fall 2017	Glassbottom	Bottom	2017-11-08	01:00:00	PM	992
Inner	Fall 2017	Glassbottom	Bottom	2017-11-09	01:00:00	PM	768
Inner	Fall 2017	Glassbottom	Bottom	2017-11-10	01:00:00	PM	1152
Inner	Spring 2018	Glassbottom	Bottom	2018-05-01	01:00:00	PM	1536
Inner	Spring 2018	Glassbottom	Bottom	2018-05-02	01:00:00	PM	1408
Inner	Spring 2018	Glassbottom	Bottom	2018-05-03	01:00:00	PM	1536
Inner	Spring 2018	Glassbottom	Bottom	2018-05-04	01:00:00	PM	1984
Inner	Spring 2018	Glassbottom	Bottom	2018-05-05	01:00:00	PM	704
Inner	Spring 2018	Glassbottom	Bottom	2018-05-06	01:00:00	PM	1216
Inner	Spring 2018	Glassbottom	Bottom	2018-05-07	01:00:00	PM	272
Inner	Fall 2018	Glassbottom	Bottom	2018-10-02	01:00:00	PM	2432
Inner	Fall 2018	Glassbottom	Bottom	2018-10-03	01:00:00	PM	3072
Inner	Fall 2018	Glassbottom	Bottom	2018-10-04	01:00:00	PM	2304
Inner	Fall 2018	Glassbottom	Bottom	2018-10-05	01:00:00	PM	1472
Inner	Fall 2018	Glassbottom	Bottom	2018-10-06	01:00:00	PM	2304
Inner	Fall 2018	Glassbottom	Bottom	2018-10-07	01:00:00	PM	1024
Inner	Fall 2018	Glassbottom	Bottom	2018-10-08	01:00:00	PM	368
Inner	Spring 2017	Glassbottom	Top	2017-05-03	01:00:00	PM	4
Inner	Spring 2017	Glassbottom	Top	2017-05-04	01:00:00	PM	3456
Inner	Spring 2017	Glassbottom	Top	2017-05-05	01:00:00	PM	2304
Inner	Spring 2017	Glassbottom	Top	2017-05-06	01:00:00	PM	1408
Inner	Spring 2017	Glassbottom	Top	2017-05-07	01:00:00	PM	1344
Inner	Spring 2017	Glassbottom	Top	2017-05-08	01:00:00	PM	1728
Inner	Spring 2017	Glassbottom	Top	2017-05-09	01:00:00	PM	896
Inner	Fall 2017	Glassbottom	Top	2017-11-04	01:00:00	PM	672
Inner	Fall 2017	Glassbottom	Top	2017-11-05	01:00:00	PM	2304
Inner	Fall 2017	Glassbottom	Top	2017-11-06	01:00:00	PM	1152
Inner	Fall 2017	Glassbottom	Top	2017-11-07	01:00:00	PM	1216
Inner	Fall 2017	Glassbottom	Top	2017-11-08	01:00:00	PM	1536
Inner	Fall 2017	Glassbottom	Top	2017-11-09	01:00:00	PM	1152
Inner	Fall 2017	Glassbottom	Top	2017-11-10	01:00:00	PM	1344
Inner	Spring 2018	Glassbottom	Top	2018-05-01	01:00:00	PM	3712
Inner	Spring 2018	Glassbottom	Top	2018-05-02	01:00:00	PM	2304
Inner	Spring 2018	Glassbottom	Top	2018-05-03	01:00:00	PM	1984
Inner	Spring 2018	Glassbottom	Top	2018-05-04	01:00:00	PM	1472
Inner	Spring 2018	Glassbottom	Top	2018-05-05	01:00:00	PM	864
Inner	Spring 2018	Glassbottom	Top	2018-05-06	01:00:00	PM	1152
Inner	Spring 2018	Glassbottom	Top	2018-05-07	01:00:00	PM	384
Inner	Fall 2018	Glassbottom	Top	2018-10-02	01:00:00	PM	1920
Inner	Fall 2018	Glassbottom	Top	2018-10-03	01:00:00	PM	1664
Inner	Fall 2018	Glassbottom	Top	2018-10-04	01:00:00	PM	2176
Inner	Fall 2018	Glassbottom	Top	2018-10-05	01:00:00	PM	2304
Inner	Fall 2018	Glassbottom	Top	2018-10-06	01:00:00	PM	3456
Inner	Fall 2018	Glassbottom	Top	2018-10-07	01:00:00	PM	2048
Inner	Fall 2018	Glassbottom	Top	2018-10-08	01:00:00	PM	512
Inner	Fall 2016	Castaway	Top	2016-11-08	01:03:44	PM	5511.1
Inner	Fall 2016	Castaway	Top	2016-11-09	01:03:44	PM	6200
Inner	Fall 2016	Castaway	Top	2016-11-10	01:03:44	PM	5338.9
Inner	Fall 2016	Castaway	Top	2016-11-11	01:03:44	PM	4477.8
Inner	Fall 2016	Castaway	Top	2016-11-12	01:03:44	PM	5511.1
Inner	Fall 2016	Castaway	Top	2016-11-13	01:03:44	PM	6200
Inner	Fall 2016	Castaway	Top	2016-11-14	01:03:44	PM	5166.7
Inner	Spring 2016	Castaway	Bottom	2016-05-12	01:03:44	PM	322.9
Inner	Spring 2016	Castaway	Bottom	2016-05-13	01:03:44	PM	344.4
Inner	Spring 2016	Castaway	Bottom	2016-05-14	01:03:44	PM	22044.6
Inner	Spring 2016	Castaway	Bottom	2016-05-15	01:03:44	PM	17911.2
Inner	Spring 2016	Castaway	Bottom	2016-05-16	01:03:44	PM	8611.2
Inner	Spring 2016	Castaway	Bottom	2016-05-17	01:03:44	PM	14466.8
Inner	Spring 2016	Castaway	Bottom	2016-05-18	01:03:44	PM	2669.5
Inner	Spring 2016	Castaway	Top	2016-05-12	01:10:30	PM	279.9
Inner	Spring 2016	Castaway	Top	2016-05-13	01:10:30	PM	0
Inner	Spring 2016	Castaway	Top	2016-05-14	01:10:30	PM	10677.8
Inner	Spring 2016	Castaway	Top	2016-05-15	01:10:30	PM	7577.8
Inner	Spring 2016	Castaway	Top	2016-05-16	01:10:30	PM	5166.7
Inner	Spring 2016	Castaway	Top	2016-05-17	01:10:30	PM	11711.2
Inner	Spring 2016	Castaway	Top	2016-05-18	01:10:30	PM	3444.5
Inner	Fall 2016	Castaway	Bottom	2016-11-08	01:10:30	PM	20666.8
Inner	Fall 2016	Castaway	Bottom	2016-11-09	01:10:30	PM	16533.4
Inner	Fall 2016	Castaway	Bottom	2016-11-10	01:10:30	PM	20666.8
Inner	Fall 2016	Castaway	Bottom	2016-11-11	01:10:30	PM	28933.5
Inner	Fall 2016	Castaway	Bottom	2016-11-12	01:10:30	PM	12400.1
Inner	Fall 2016	Castaway	Bottom	2016-11-13	01:10:30	PM	26178
Inner	Fall 2016	Castaway	Bottom	2016-11-14	01:10:30	PM	7577.8
Inner	Spring 2016	Glassbottom	Bottom	2016-05-12	01:11:12	PM	290.6
Inner	Spring 2016	Glassbottom	Bottom	2016-05-13	01:11:12	PM	0
Inner	Spring 2016	Glassbottom	Bottom	2016-05-14	01:11:12	PM	23422.4
Inner	Spring 2016	Glassbottom	Bottom	2016-05-15	01:11:12	PM	33066.9
Inner	Spring 2016	Glassbottom	Bottom	2016-05-16	01:11:12	PM	7233.4
Inner	Spring 2016	Glassbottom	Bottom	2016-05-17	01:11:12	PM	19289
Inner	Spring 2016	Glassbottom	Bottom	2016-05-18	01:11:12	PM	3100
Inner	Fall 2016	Glassbottom	Bottom	2016-11-08	01:11:12	PM	15155.7
Inner	Fall 2016	Glassbottom	Bottom	2016-11-09	01:11:12	PM	14466.8
Inner	Fall 2016	Glassbottom	Bottom	2016-11-10	01:11:12	PM	15844.5
Inner	Fall 2016	Glassbottom	Bottom	2016-11-11	01:11:12	PM	15844.5
Inner	Fall 2016	Glassbottom	Bottom	2016-11-12	01:11:12	PM	13089
Inner	Fall 2016	Glassbottom	Bottom	2016-11-13	01:11:12	PM	16533.4
Inner	Fall 2016	Glassbottom	Bottom	2016-11-14	01:11:12	PM	4994.5
Inner	Fall 2017	Castaway	Top	2017-11-04	01:15:00	PM	272
Inner	Fall 2017	Castaway	Top	2017-11-05	01:15:00	PM	1664
Inner	Fall 2017	Castaway	Top	2017-11-06	01:15:00	PM	1536
Inner	Fall 2017	Castaway	Top	2017-11-07	01:15:00	PM	1344
Inner	Fall 2017	Castaway	Top	2017-11-08	01:15:00	PM	960
Inner	Fall 2017	Castaway	Top	2017-11-09	01:15:00	PM	992
Inner	Fall 2017	Castaway	Top	2017-11-10	01:15:00	PM	1152
Inner	Spring 2017	Castaway	Bottom	2017-05-03	01:15:00	PM	1536
Inner	Spring 2017	Castaway	Bottom	2017-05-04	01:15:00	PM	896
Inner	Spring 2017	Castaway	Bottom	2017-05-05	01:15:00	PM	512
Inner	Spring 2017	Castaway	Bottom	2017-05-06	01:15:00	PM	704
Inner	Spring 2017	Castaway	Bottom	2017-05-07	01:15:00	PM	352
Inner	Spring 2017	Castaway	Bottom	2017-05-08	01:15:00	PM	704
Inner	Spring 2017	Castaway	Bottom	2017-05-09	01:15:00	PM	672
Inner	Fall 2017	Castaway	Bottom	2017-11-04	01:15:00	PM	160
Inner	Fall 2017	Castaway	Bottom	2017-11-05	01:15:00	PM	704
Inner	Fall 2017	Castaway	Bottom	2017-11-06	01:15:00	PM	608
Inner	Fall 2017	Castaway	Bottom	2017-11-07	01:15:00	PM	576
Inner	Fall 2017	Castaway	Bottom	2017-11-08	01:15:00	PM	416
Inner	Fall 2017	Castaway	Bottom	2017-11-09	01:15:00	PM	336
[truncated: 2,985 more rows]

## Sheet: Temperature
site	month	day	year	line	temp	harvest.year	treatment
Castaway	May	10	2016	4	24.062	Year 1	Castaway4
Castaway	May	10	2016	4	23.484	Year 1	Castaway4
Castaway	May	10	2016	4	23.292	Year 1	Castaway4
Castaway	May	10	2016	4	23.196	Year 1	Castaway4
Castaway	May	11	2016	4	23.196	Year 1	Castaway4
Castaway	May	11	2016	4	23.004	Year 1	Castaway4
Castaway	May	11	2016	4	23.1	Year 1	Castaway4
Castaway	May	11	2016	4	22.908	Year 1	Castaway4
Castaway	May	11	2016	4	22.908	Year 1	Castaway4
Castaway	May	11	2016	4	22.812	Year 1	Castaway4
Castaway	May	11	2016	4	23.196	Year 1	Castaway4
Castaway	May	11	2016	4	23.388	Year 1	Castaway4
Castaway	May	11	2016	4	23.004	Year 1	Castaway4
Castaway	May	11	2016	4	22.908	Year 1	Castaway4
Castaway	May	11	2016	4	22.621	Year 1	Castaway4
Castaway	May	11	2016	4	22.717	Year 1	Castaway4
Castaway	May	11	2016	4	22.525	Year 1	Castaway4
Castaway	May	11	2016	4	22.525	Year 1	Castaway4
Castaway	May	11	2016	4	22.333	Year 1	Castaway4
Castaway	May	11	2016	4	22.333	Year 1	Castaway4
Castaway	May	11	2016	4	22.238	Year 1	Castaway4
Castaway	May	11	2016	4	22.238	Year 1	Castaway4
Castaway	May	11	2016	4	22.142	Year 1	Castaway4
Castaway	May	11	2016	4	22.621	Year 1	Castaway4
Castaway	May	11	2016	4	22.142	Year 1	Castaway4
Castaway	May	11	2016	4	22.525	Year 1	Castaway4
Castaway	May	11	2016	4	22.621	Year 1	Castaway4
Castaway	May	11	2016	4	22.908	Year 1	Castaway4
Castaway	May	11	2016	4	23.196	Year 1	Castaway4
Castaway	May	11	2016	4	23.581	Year 1	Castaway4
Castaway	May	11	2016	4	24.062	Year 1	Castaway4
Castaway	May	11	2016	4	24.448	Year 1	Castaway4
Castaway	May	11	2016	4	24.931	Year 1	Castaway4
Castaway	May	11	2016	4	25.319	Year 1	Castaway4
Castaway	May	11	2016	4	25.708	Year 1	Castaway4
Castaway	May	11	2016	4	26	Year 1	Castaway4
Castaway	May	11	2016	4	26.292	Year 1	Castaway4
Castaway	May	11	2016	4	26.585	Year 1	Castaway4
Castaway	May	11	2016	4	26.683	Year 1	Castaway4
Castaway	May	11	2016	4	26.879	Year 1	Castaway4
Castaway	May	11	2016	4	26.977	Year 1	Castaway4
Castaway	May	11	2016	4	27.272	Year 1	Castaway4
Castaway	May	11	2016	4	27.862	Year 1	Castaway4
Castaway	May	11	2016	4	28.456	Year 1	Castaway4
Castaway	May	11	2016	4	28.754	Year 1	Castaway4
Castaway	May	11	2016	4	29.152	Year 1	Castaway4
Castaway	May	11	2016	4	28.357	Year 1	Castaway4
Castaway	May	11	2016	4	28.953	Year 1	Castaway4
Castaway	May	11	2016	4	30.255	Year 1	Castaway4
Castaway	May	11	2016	4	30.457	Year 1	Castaway4
Castaway	May	11	2016	4	30.558	Year 1	Castaway4
Castaway	May	11	2016	4	29.352	Year 1	Castaway4
Castaway	May	11	2016	4	28.555	Year 1	Castaway4
Castaway	May	11	2016	4	28.357	Year 1	Castaway4
Castaway	May	11	2016	4	27.37	Year 1	Castaway4
Castaway	May	11	2016	4	26.879	Year 1	Castaway4
Castaway	May	11	2016	4	27.272	Year 1	Castaway4
Castaway	May	11	2016	4	27.567	Year 1	Castaway4
Castaway	May	11	2016	4	27.862	Year 1	Castaway4
Castaway	May	11	2016	4	26.39	Year 1	Castaway4
Castaway	May	11	2016	4	27.665	Year 1	Castaway4
Castaway	May	11	2016	4	26.977	Year 1	Castaway4
Castaway	May	11	2016	4	26	Year 1	Castaway4
Castaway	May	11	2016	4	25.61	Year 1	Castaway4
Castaway	May	11	2016	4	25.513	Year 1	Castaway4
Castaway	May	11	2016	4	25.513	Year 1	Castaway4
Castaway	May	11	2016	4	25.125	Year 1	Castaway4
Castaway	May	11	2016	4	25.61	Year 1	Castaway4
Castaway	May	11	2016	4	25.028	Year 1	Castaway4
Castaway	May	11	2016	4	25.319	Year 1	Castaway4
Castaway	May	11	2016	4	24.931	Year 1	Castaway4
Castaway	May	11	2016	4	25.125	Year 1	Castaway4
Castaway	May	11	2016	4	25.125	Year 1	Castaway4
Castaway	May	11	2016	4	24.738	Year 1	Castaway4
Castaway	May	11	2016	4	24.835	Year 1	Castaway4
Castaway	May	11	2016	4	24.545	Year 1	Castaway4
Castaway	May	12	2016	4	24.641	Year 1	Castaway4
Castaway	May	12	2016	4	24.448	Year 1	Castaway4
Castaway	May	12	2016	4	24.545	Year 1	Castaway4
Castaway	May	12	2016	4	24.448	Year 1	Castaway4
Castaway	May	12	2016	4	24.448	Year 1	Castaway4
Castaway	May	12	2016	4	24.255	Year 1	Castaway4
Castaway	May	12	2016	4	24.351	Year 1	Castaway4
Castaway	May	12	2016	4	24.158	Year 1	Castaway4
Castaway	May	12	2016	4	24.351	Year 1	Castaway4
Castaway	May	12	2016	4	23.966	Year 1	Castaway4
Castaway	May	12	2016	4	24.255	Year 1	Castaway4
Castaway	May	12	2016	4	23.966	Year 1	Castaway4
Castaway	May	12	2016	4	24.158	Year 1	Castaway4
Castaway	May	12	2016	4	23.966	Year 1	Castaway4
Castaway	May	12	2016	4	23.966	Year 1	Castaway4
Castaway	May	12	2016	4	24.062	Year 1	Castaway4
Castaway	May	12	2016	4	23.966	Year 1	Castaway4
Castaway	May	12	2016	4	24.158	Year 1	Castaway4
Castaway	May	12	2016	4	23.773	Year 1	Castaway4
Castaway	May	12	2016	4	24.158	Year 1	Castaway4
Castaway	May	12	2016	4	23.869	Year 1	Castaway4
Castaway	May	12	2016	4	23.966	Year 1	Castaway4
Castaway	May	12	2016	4	24.062	Year 1	Castaway4
Castaway	May	12	2016	4	23.869	Year 1	Castaway4
Castaway	May	12	2016	4	24.545	Year 1	Castaway4
Castaway	May	12	2016	4	24.641	Year 1	Castaway4
Castaway	May	12	2016	4	24.931	Year 1	Castaway4
Castaway	May	12	2016	4	25.319	Year 1	Castaway4
Castaway	May	12	2016	4	25.61	Year 1	Castaway4
Castaway	May	12	2016	4	25.902	Year 1	Castaway4
Castaway	May	12	2016	4	26.292	Year 1	Castaway4
Castaway	May	12	2016	4	26.488	Year 1	Castaway4
Castaway	May	12	2016	4	26.781	Year 1	Castaway4
Castaway	May	12	2016	4	27.173	Year 1	Castaway4
Castaway	May	12	2016	4	27.862	Year 1	Castaway4
Castaway	May	12	2016	4	27.173	Year 1	Castaway4
Castaway	May	12	2016	4	27.173	Year 1	Castaway4
Castaway	May	12	2016	4	27.173	Year 1	Castaway4
Castaway	May	12	2016	4	28.06	Year 1	Castaway4
Castaway	May	12	2016	4	28.953	Year 1	Castaway4
Castaway	May	12	2016	4	28.754	Year 1	Castaway4
Castaway	May	12	2016	4	29.053	Year 1	Castaway4
Castaway	May	12	2016	4	28.953	Year 1	Castaway4
Castaway	May	12	2016	4	28.06	Year 1	Castaway4
Castaway	May	12	2016	4	27.764	Year 1	Castaway4
Castaway	May	12	2016	4	27.468	Year 1	Castaway4
Castaway	May	12	2016	4	27.37	Year 1	Castaway4
Castaway	May	12	2016	4	26.977	Year 1	Castaway4
Castaway	May	12	2016	4	26.781	Year 1	Castaway4
Castaway	May	12	2016	4	26.585	Year 1	Castaway4
Castaway	May	12	2016	4	26.488	Year 1	Castaway4
Castaway	May	12	2016	4	26.39	Year 1	Castaway4
Castaway	May	12	2016	4	26.488	Year 1	Castaway4
Castaway	May	12	2016	4	26.292	Year 1	Castaway4
Castaway	May	12	2016	4	26.195	Year 1	Castaway4
Castaway	May	12	2016	4	26.097	Year 1	Castaway4
Castaway	May	12	2016	4	26.097	Year 1	Castaway4
Castaway	May	12	2016	4	26.292	Year 1	Castaway4
Castaway	May	12	2016	4	26.097	Year 1	Castaway4
Castaway	May	12	2016	4	25.902	Year 1	Castaway4
Castaway	May	12	2016	4	25.708	Year 1	Castaway4
Castaway	May	12	2016	4	25.513	Year 1	Castaway4
Castaway	May	12	2016	4	25.416	Year 1	Castaway4
Castaway	May	12	2016	4	25.222	Year 1	Castaway4
Castaway	May	12	2016	4	24.641	Year 1	Castaway4
Castaway	May	12	2016	4	26.097	Year 1	Castaway4
Castaway	May	12	2016	4	25.319	Year 1	Castaway4
Castaway	May	12	2016	4	25.222	Year 1	Castaway4
Castaway	May	12	2016	4	24.545	Year 1	Castaway4
Castaway	May	12	2016	4	24.351	Year 1	Castaway4
Castaway	May	12	2016	4	24.351	Year 1	Castaway4
Castaway	May	12	2016	4	24.255	Year 1	Castaway4
Castaway	May	13	2016	4	24.351	Year 1	Castaway4
Castaway	May	13	2016	4	24.158	Year 1	Castaway4
Castaway	May	13	2016	4	24.351	Year 1	Castaway4
Castaway	May	13	2016	4	24.158	Year 1	Castaway4
Castaway	May	13	2016	4	24.255	Year 1	Castaway4
Castaway	May	13	2016	4	24.062	Year 1	Castaway4
Castaway	May	13	2016	4	24.158	Year 1	Castaway4
Castaway	May	13	2016	4	24.158	Year 1	Castaway4
Castaway	May	13	2016	4	24.062	Year 1	Castaway4
Castaway	May	13	2016	4	24.158	Year 1	Castaway4
Castaway	May	13	2016	4	24.062	Year 1	Castaway4
Castaway	May	13	2016	4	24.158	Year 1	Castaway4
Castaway	May	13	2016	4	24.062	Year 1	Castaway4
Castaway	May	13	2016	4	23.966	Year 1	Castaway4
Castaway	May	13	2016	4	24.158	Year 1	Castaway4
Castaway	May	13	2016	4	23.966	Year 1	Castaway4
Castaway	May	13	2016	4	24.062	Year 1	Castaway4
Castaway	May	13	2016	4	23.966	Year 1	Castaway4
Castaway	May	13	2016	4	23.966	Year 1	Castaway4
Castaway	May	13	2016	4	24.062	Year 1	Castaway4
Castaway	May	13	2016	4	23.966	Year 1	Castaway4
Castaway	May	13	2016	4	24.448	Year 1	Castaway4
Castaway	May	13	2016	4	24.255	Year 1	Castaway4
Castaway	May	13	2016	4	26.292	Year 1	Castaway4
Castaway	May	13	2016	4	27.567	Year 1	Castaway4
Castaway	May	13	2016	4	28.655	Year 1	Castaway4
Castaway	May	13	2016	4	29.352	Year 1	Castaway4
Castaway	May	13	2016	4	28.754	Year 1	Castaway4
Castaway	May	13	2016	4	28.06	Year 1	Castaway4
Castaway	May	13	2016	4	27.665	Year 1	Castaway4
Castaway	May	13	2016	4	27.764	Year 1	Castaway4
Castaway	May	13	2016	4	27.862	Year 1	Castaway4
Castaway	May	13	2016	4	27.961	Year 1	Castaway4
Castaway	May	13	2016	4	28.159	Year 1	Castaway4
Castaway	May	13	2016	4	28.555	Year 1	Castaway4
Castaway	May	13	2016	4	28.853	Year 1	Castaway4
Castaway	May	13	2016	4	28.953	Year 1	Castaway4
Castaway	May	13	2016	4	28.754	Year 1	Castaway4
Castaway	May	13	2016	4	28.456	Year 1	Castaway4
Castaway	May	13	2016	4	28.159	Year 1	Castaway4
Castaway	May	13	2016	4	29.053	Year 1	Castaway4
Castaway	May	13	2016	4	30.862	Year 1	Castaway4
Castaway	May	13	2016	4	35.435	Year 1	Castaway4
Castaway	May	13	2016	4	39.163	Year 1	Castaway4
Castaway	May	13	2016	4	39.729	Year 1	Castaway4
Castaway	May	13	2016	4	26.977	Year 1	Castaway4
Castaway	May	13	2016	4	26.977	Year 1	Castaway4
Castaway	May	13	2016	4	26.781	Year 1	Castaway4
Castaway	May	13	2016	4	26.977	Year 1	Castaway4
Castaway	May	13	2016	4	27.075	Year 1	Castaway4
Castaway	May	13	2016	4	26.879	Year 1	Castaway4
Castaway	May	13	2016	4	26.781	Year 1	Castaway4
Castaway	May	13	2016	4	26.781	Year 1	Castaway4
Castaway	May	13	2016	4	26.683	Year 1	Castaway4
Castaway	May	13	2016	4	26.683	Year 1	Castaway4
Castaway	May	13	2016	4	26.585	Year 1	Castaway4
Castaway	May	13	2016	4	26.488	Year 1	Castaway4
Castaway	May	13	2016	4	26.488	Year 1	Castaway4
Castaway	May	13	2016	4	26.39	Year 1	Castaway4
Castaway	May	13	2016	4	26.39	Year 1	Castaway4
Castaway	May	13	2016	4	26.39	Year 1	Castaway4
Castaway	May	13	2016	4	26.39	Year 1	Castaway4
Castaway	May	13	2016	4	26.39	Year 1	Castaway4
Castaway	May	13	2016	4	26.39	Year 1	Castaway4
Castaway	May	13	2016	4	26.39	Year 1	Castaway4
Castaway	May	13	2016	4	26.292	Year 1	Castaway4
Castaway	May	13	2016	4	26.292	Year 1	Castaway4
Castaway	May	13	2016	4	26.292	Year 1	Castaway4
Castaway	May	13	2016	4	26.292	Year 1	Castaway4
Castaway	May	13	2016	4	26.292	Year 1	Castaway4
Castaway	May	13	2016	4	26.292	Year 1	Castaway4
Castaway	May	13	2016	4	26.292	Year 1	Castaway4
Castaway	May	14	2016	4	26.292	Year 1	Castaway4
Castaway	May	14	2016	4	26.292	Year 1	Castaway4
Castaway	May	14	2016	4	26.292	Year 1	Castaway4
Castaway	May	14	2016	4	26.292	Year 1	Castaway4
Castaway	May	14	2016	4	26.292	Year 1	Castaway4
Castaway	May	14	2016	4	26.292	Year 1	Castaway4
Castaway	May	14	2016	4	26.292	Year 1	Castaway4
Castaway	May	14	2016	4	26.292	Year 1	Castaway4
Castaway	May	14	2016	4	26.292	Year 1	Castaway4
Castaway	May	14	2016	4	26.195	Year 1	Castaway4
Castaway	May	14	2016	4	26.195	Year 1	Castaway4
Castaway	May	14	2016	4	26.195	Year 1	Castaway4
Castaway	May	14	2016	4	26.195	Year 1	Castaway4
Castaway	May	14	2016	4	26.195	Year 1	Castaway4
Castaway	May	14	2016	4	26.195	Year 1	Castaway4
Castaway	May	14	2016	4	26.195	Year 1	Castaway4
Castaway	May	14	2016	4	26.195	Year 1	Castaway4
Castaway	May	14	2016	4	26.195	Year 1	Castaway4
Castaway	May	14	2016	4	26.195	Year 1	Castaway4
Castaway	May	14	2016	4	26.195	Year 1	Castaway4
Castaway	May	14	2016	4	26.195	Year 1	Castaway4
Castaway	May	14	2016	4	26.195	Year 1	Castaway4
Castaway	May	14	2016	4	26.292	Year 1	Castaway4
Castaway	May	14	2016	4	26.195	Year 1	Castaway4
Castaway	May	14	2016	4	26.292	Year 1	Castaway4
Castaway	May	14	2016	4	26.39	Year 1	Castaway4
Castaway	May	14	2016	4	26.39	Year 1	Castaway4
Castaway	May	14	2016	4	26.39	Year 1	Castaway4
Castaway	May	14	2016	4	26.488	Year 1	Castaway4
Castaway	May	14	2016	4	26.585	Year 1	Castaway4
Castaway	May	14	2016	4	26.488	Year 1	Castaway4
Castaway	May	14	2016	4	26.781	Year 1	Castaway4
Castaway	May	14	2016	4	26.781	Year 1	Castaway4
Castaway	May	14	2016	4	26.781	Year 1	Castaway4
Castaway	May	14	2016	4	26.683	Year 1	Castaway4
Castaway	May	14	2016	4	26.879	Year 1	Castaway4
Castaway	May	14	2016	4	27.173	Year 1	Castaway4
Castaway	May	14	2016	4	27.075	Year 1	Castaway4
Castaway	May	14	2016	4	26.977	Year 1	Castaway4
Castaway	May	14	2016	4	26.879	Year 1	Castaway4
Castaway	May	14	2016	4	26.879	Year 1	Castaway4
Castaway	May	14	2016	4	26.879	Year 1	Castaway4
Castaway	May	14	2016	4	27.272	Year 1	Castaway4
Castaway	May	14	2016	4	27.567	Year 1	Castaway4
Castaway	May	14	2016	4	27.665	Year 1	Castaway4
Castaway	May	14	2016	4	27.764	Year 1	Castaway4
Castaway	May	14	2016	4	27.764	Year 1	Castaway4
Castaway	May	14	2016	4	27.665	Year 1	Castaway4
Castaway	May	14	2016	4	27.665	Year 1	Castaway4
Castaway	May	14	2016	4	27.665	Year 1	Castaway4
Castaway	May	14	2016	4	27.567	Year 1	Castaway4
Castaway	May	14	2016	4	27.468	Year 1	Castaway4
Castaway	May	14	2016	4	27.37	Year 1	Castaway4
Castaway	May	14	2016	4	27.272	Year 1	Castaway4
Castaway	May	14	2016	4	27.272	Year 1	Castaway4
Castaway	May	14	2016	4	27.173	Year 1	Castaway4
Castaway	May	14	2016	4	27.075	Year 1	Castaway4
Castaway	May	14	2016	4	27.075	Year 1	Castaway4
Castaway	May	14	2016	4	27.075	Year 1	Castaway4
Castaway	May	14	2016	4	26.977	Year 1	Castaway4
Castaway	May	14	2016	4	27.075	Year 1	Castaway4
Castaway	May	14	2016	4	26.977	Year 1	Castaway4
Castaway	May	14	2016	4	26.977	Year 1	Castaway4
Castaway	May	14	2016	4	26.879	Year 1	Castaway4
Castaway	May	14	2016	4	26.879	Year 1	Castaway4
Castaway	May	14	2016	4	26.879	Year 1	Castaway4
Castaway	May	14	2016	4	26.879	Year 1	Castaway4
Castaway	May	14	2016	4	26.879	Year 1	Castaway4
Castaway	May	14	2016	4	26.781	Year 1	Castaway4
Castaway	May	14	2016	4	26.683	Year 1	Castaway4
Castaway	May	14	2016	4	26.683	Year 1	Castaway4
Castaway	May	14	2016	4	26.683	Year 1	Castaway4
Castaway	May	15	2016	4	26.683	Year 1	Castaway4
Castaway	May	15	2016	4	26.683	Year 1	Castaway4
Castaway	May	15	2016	4	26.683	Year 1	Castaway4
Castaway	May	15	2016	4	26.585	Year 1	Castaway4
Castaway	May	15	2016	4	26.585	Year 1	Castaway4
Castaway	May	15	2016	4	26.585	Year 1	Castaway4
Castaway	May	15	2016	4	26.488	Year 1	Castaway4
Castaway	May	15	2016	4	26.488	Year 1	Castaway4
Castaway	May	15	2016	4	26.585	Year 1	Castaway4
Castaway	May	15	2016	4	26.683	Year 1	Castaway4
Castaway	May	15	2016	4	26.585	Year 1	Castaway4
Castaway	May	15	2016	4	26.781	Year 1	Castaway4
Castaway	May	15	2016	4	26.879	Year 1	Castaway4
Castaway	May	15	2016	4	26.977	Year 1	Castaway4
Castaway	May	15	2016	4	27.075	Year 1	Castaway4
Castaway	May	15	2016	4	27.075	Year 1	Castaway4
Castaway	May	15	2016	4	26.683	Year 1	Castaway4
Castaway	May	15	2016	4	26.585	Year 1	Castaway4
Castaway	May	15	2016	4	26.585	Year 1	Castaway4
Castaway	May	15	2016	4	26.585	Year 1	Castaway4
Castaway	May	15	2016	4	26.585	Year 1	Castaway4
Castaway	May	15	2016	4	26.683	Year 1	Castaway4
Castaway	May	15	2016	4	26.683	Year 1	Castaway4
Castaway	May	15	2016	4	26.683	Year 1	Castaway4
Castaway	May	15	2016	4	26.781	Year 1	Castaway4
Castaway	May	15	2016	4	26.781	Year 1	Castaway4
Castaway	May	15	2016	4	26.781	Year 1	Castaway4
Castaway	May	15	2016	4	26.879	Year 1	Castaway4
Castaway	May	15	2016	4	26.977	Year 1	Castaway4
Castaway	May	15	2016	4	27.173	Year 1	Castaway4
Castaway	May	15	2016	4	27.272	Year 1	Castaway4
Castaway	May	15	2016	4	27.37	Year 1	Castaway4
Castaway	May	15	2016	4	27.567	Year 1	Castaway4
Castaway	May	15	2016	4	27.665	Year 1	Castaway4
Castaway	May	15	2016	4	27.764	Year 1	Castaway4
Castaway	May	15	2016	4	27.764	Year 1	Castaway4
Castaway	May	15	2016	4	27.764	Year 1	Castaway4
Castaway	May	15	2016	4	27.468	Year 1	Castaway4
Castaway	May	15	2016	4	27.37	Year 1	Castaway4
Castaway	May	15	2016	4	27.37	Year 1	Castaway4
Castaway	May	15	2016	4	27.468	Year 1	Castaway4
Castaway	May	15	2016	4	27.468	Year 1	Castaway4
Castaway	May	15	2016	4	27.567	Year 1	Castaway4
Castaway	May	15	2016	4	27.468	Year 1	Castaway4
Castaway	May	15	2016	4	27.567	Year 1	Castaway4
Castaway	May	15	2016	4	27.665	Year 1	Castaway4
Castaway	May	15	2016	4	27.567	Year 1	Castaway4
Castaway	May	15	2016	4	27.567	Year 1	Castaway4
Castaway	May	15	2016	4	27.567	Year 1	Castaway4
Castaway	May	15	2016	4	27.665	Year 1	Castaway4
Castaway	May	15	2016	4	27.665	Year 1	Castaway4
Castaway	May	15	2016	4	27.567	Year 1	Castaway4
Castaway	May	15	2016	4	27.567	Year 1	Castaway4
Castaway	May	15	2016	4	27.665	Year 1	Castaway4
Castaway	May	15	2016	4	27.764	Year 1	Castaway4
Castaway	May	15	2016	4	27.665	Year 1	Castaway4
Castaway	May	15	2016	4	27.468	Year 1	Castaway4
Castaway	May	15	2016	4	27.37	Year 1	Castaway4
Castaway	May	15	2016	4	27.37	Year 1	Castaway4
Castaway	May	15	2016	4	27.272	Year 1	Castaway4
Castaway	May	15	2016	4	27.272	Year 1	Castaway4
Castaway	May	15	2016	4	27.173	Year 1	Castaway4
Castaway	May	15	2016	4	27.272	Year 1	Castaway4
Castaway	May	15	2016	4	27.075	Year 1	Castaway4
Castaway	May	15	2016	4	27.075	Year 1	Castaway4
Castaway	May	15	2016	4	27.173	Year 1	Castaway4
Castaway	May	15	2016	4	27.173	Year 1	Castaway4
Castaway	May	15	2016	4	27.272	Year 1	Castaway4
Castaway	May	15	2016	4	27.37	Year 1	Castaway4
Castaway	May	15	2016	4	27.272	Year 1	Castaway4
Castaway	May	15	2016	4	27.173	Year 1	Castaway4
Castaway	May	15	2016	4	27.173	Year 1	Castaway4
Castaway	May	16	2016	4	27.173	Year 1	Castaway4
Castaway	May	16	2016	4	27.173	Year 1	Castaway4
Castaway	May	16	2016	4	27.173	Year 1	Castaway4
Castaway	May	16	2016	4	27.075	Year 1	Castaway4
Castaway	May	16	2016	4	27.075	Year 1	Castaway4
Castaway	May	16	2016	4	27.075	Year 1	Castaway4
Castaway	May	16	2016	4	26.977	Year 1	Castaway4
Castaway	May	16	2016	4	26.977	Year 1	Castaway4
Castaway	May	16	2016	4	26.977	Year 1	Castaway4
Castaway	May	16	2016	4	26.977	Year 1	Castaway4
Castaway	May	16	2016	4	26.977	Year 1	Castaway4
Castaway	May	16	2016	4	26.977	Year 1	Castaway4
Castaway	May	16	2016	4	26.977	Year 1	Castaway4
Castaway	May	16	2016	4	27.075	Year 1	Castaway4
Castaway	May	16	2016	4	27.075	Year 1	Castaway4
Castaway	May	16	2016	4	26.977	Year 1	Castaway4
Castaway	May	16	2016	4	26.977	Year 1	Castaway4
Castaway	May	16	2016	4	26.977	Year 1	Castaway4
Castaway	May	16	2016	4	26.977	Year 1	Castaway4
Castaway	May	16	2016	4	26.977	Year 1	Castaway4
Castaway	May	16	2016	4	26.977	Year 1	Castaway4
Castaway	May	16	2016	4	26.977	Year 1	Castaway4
Castaway	May	16	2016	4	26.977	Year 1	Castaway4
Castaway	May	16	2016	4	26.977	Year 1	Castaway4
Castaway	May	16	2016	4	26.977	Year 1	Castaway4
Castaway	May	16	2016	4	26.977	Year 1	Castaway4
Castaway	May	16	2016	4	27.075	Year 1	Castaway4
Castaway	May	16	2016	4	27.075	Year 1	Castaway4
Castaway	May	16	2016	4	27.272	Year 1	Castaway4
Castaway	May	16	2016	4	27.272	Year 1	Castaway4
Castaway	May	16	2016	4	27.37	Year 1	Castaway4
Castaway	May	16	2016	4	27.567	Year 1	Castaway4
Castaway	May	16	2016	4	27.468	Year 1	Castaway4
Castaway	May	16	2016	4	27.567	Year 1	Castaway4
Castaway	May	16	2016	4	27.468	Year 1	Castaway4
Castaway	May	16	2016	4	27.764	Year 1	Castaway4
Castaway	May	16	2016	4	27.961	Year 1	Castaway4
Castaway	May	16	2016	4	27.468	Year 1	Castaway4
Castaway	May	16	2016	4	27.468	Year 1	Castaway4
Castaway	May	16	2016	4	27.37	Year 1	Castaway4
Castaway	May	16	2016	4	27.37	Year 1	Castaway4
Castaway	May	16	2016	4	27.37	Year 1	Castaway4
Castaway	May	16	2016	4	27.173	Year 1	Castaway4
Castaway	May	16	2016	4	27.173	Year 1	Castaway4
Castaway	May	16	2016	4	27.37	Year 1	Castaway4
Castaway	May	16	2016	4	27.272	Year 1	Castaway4
Castaway	May	16	2016	4	27.272	Year 1	Castaway4
Castaway	May	16	2016	4	27.37	Year 1	Castaway4
Castaway	May	16	2016	4	27.764	Year 1	Castaway4
Castaway	May	16	2016	4	27.272	Year 1	Castaway4
Castaway	May	16	2016	4	27.272	Year 1	Castaway4
Castaway	May	16	2016	4	27.272	Year 1	Castaway4
Castaway	May	16	2016	4	27.075	Year 1	Castaway4
Castaway	May	16	2016	4	27.173	Year 1	Castaway4
Castaway	May	16	2016	4	27.272	Year 1	Castaway4
Castaway	May	16	2016	4	27.272	Year 1	Castaway4
Castaway	May	16	2016	4	27.173	Year 1	Castaway4
Castaway	May	16	2016	4	27.075	Year 1	Castaway4
Castaway	May	16	2016	4	27.075	Year 1	Castaway4
Castaway	May	16	2016	4	27.075	Year 1	Castaway4
Castaway	May	16	2016	4	26.977	Year 1	Castaway4
Castaway	May	16	2016	4	26.977	Year 1	Castaway4
Castaway	May	16	2016	4	27.075	Year 1	Castaway4
Castaway	May	16	2016	4	26.977	Year 1	Castaway4
Castaway	May	16	2016	4	26.977	Year 1	Castaway4
Castaway	May	16	2016	4	26.977	Year 1	Castaway4
Castaway	May	16	2016	4	26.977	Year 1	Castaway4
Castaway	May	16	2016	4	26.879	Year 1	Castaway4
Castaway	May	16	2016	4	26.879	Year 1	Castaway4
Castaway	May	16	2016	4	26.879	Year 1	Castaway4
Castaway	May	16	2016	4	26.977	Year 1	Castaway4
Castaway	May	16	2016	4	26.879	Year 1	Castaway4
Castaway	May	17	2016	4	26.879	Year 1	Castaway4
Castaway	May	17	2016	4	26.879	Year 1	Castaway4
Castaway	May	17	2016	4	26.879	Year 1	Castaway4
Castaway	May	17	2016	4	26.879	Year 1	Castaway4
Castaway	May	17	2016	4	26.879	Year 1	Castaway4
Castaway	May	17	2016	4	26.781	Year 1	Castaway4
Castaway	May	17	2016	4	26.879	Year 1	Castaway4
Castaway	May	17	2016	4	26.781	Year 1	Castaway4
Castaway	May	17	2016	4	26.781	Year 1	Castaway4
Castaway	May	17	2016	4	26.781	Year 1	Castaway4
Castaway	May	17	2016	4	26.781	Year 1	Castaway4
Castaway	May	17	2016	4	26.781	Year 1	Castaway4
Castaway	May	17	2016	4	26.781	Year 1	Castaway4
Castaway	May	17	2016	4	26.781	Year 1	Castaway4
Castaway	May	17	2016	4	26.781	Year 1	Castaway4
Castaway	May	17	2016	4	26.781	Year 1	Castaway4
Castaway	May	17	2016	4	26.781	Year 1	Castaway4
Castaway	May	17	2016	4	26.683	Year 1	Castaway4
Castaway	May	17	2016	4	26.781	Year 1	Castaway4
Castaway	May	17	2016	4	26.781	Year 1	Castaway4
Castaway	May	17	2016	4	26.879	Year 1	Castaway4
Castaway	May	17	2016	4	26.879	Year 1	Castaway4
Castaway	May	17	2016	4	26.977	Year 1	Castaway4
Castaway	May	17	2016	4	26.977	Year 1	Castaway4
Castaway	May	17	2016	4	26.977	Year 1	Castaway4
Castaway	May	17	2016	4	27.075	Year 1	Castaway4
Castaway	May	17	2016	4	27.075	Year 1	Castaway4
Castaway	May	17	2016	4	26.977	Year 1	Castaway4
Castaway	May	17	2016	4	27.075	Year 1	Castaway4
Castaway	May	17	2016	4	27.173	Year 1	Castaway4
Castaway	May	17	2016	4	27.272	Year 1	Castaway4
Castaway	May	17	2016	4	27.272	Year 1	Castaway4
Castaway	May	17	2016	4	27.468	Year 1	Castaway4
Castaway	May	17	2016	4	27.37	Year 1	Castaway4
Castaway	May	17	2016	4	27.468	Year 1	Castaway4
Castaway	May	17	2016	4	27.665	Year 1	Castaway4
Castaway	May	17	2016	4	27.665	Year 1	Castaway4
Castaway	May	17	2016	4	27.567	Year 1	Castaway4
Castaway	May	17	2016	4	27.567	Year 1	Castaway4
Castaway	May	17	2016	4	27.567	Year 1	Castaway4
Castaway	May	17	2016	4	27.665	Year 1	Castaway4
Castaway	May	17	2016	4	27.665	Year 1	Castaway4
Castaway	May	17	2016	4	27.862	Year 1	Castaway4
Castaway	May	17	2016	4	27.764	Year 1	Castaway4
Castaway	May	17	2016	4	27.961	Year 1	Castaway4
Castaway	May	17	2016	4	27.961	Year 1	Castaway4
Castaway	May	17	2016	4	28.159	Year 1	Castaway4
Castaway	May	17	2016	4	28.258	Year 1	Castaway4
Castaway	May	17	2016	4	28.357	Year 1	Castaway4
Castaway	May	17	2016	4	28.456	Year 1	Castaway4
Castaway	May	17	2016	4	28.357	Year 1	Castaway4
Castaway	May	17	2016	4	28.159	Year 1	Castaway4
Castaway	May	17	2016	4	28.159	Year 1	Castaway4
Castaway	May	17	2016	4	27.961	Year 1	Castaway4
Castaway	May	17	2016	4	27.862	Year 1	Castaway4
Castaway	May	17	2016	4	27.862	Year 1	Castaway4
Castaway	May	17	2016	4	27.862	Year 1	Castaway4
Castaway	May	17	2016	4	27.862	Year 1	Castaway4
Castaway	May	17	2016	4	27.862	Year 1	Castaway4
Castaway	May	17	2016	4	27.764	Year 1	Castaway4
Castaway	May	17	2016	4	27.764	Year 1	Castaway4
Castaway	May	17	2016	4	27.764	Year 1	Castaway4
Castaway	May	17	2016	4	27.764	Year 1	Castaway4
Castaway	May	17	2016	4	27.764	Year 1	Castaway4
Castaway	May	17	2016	4	27.764	Year 1	Castaway4
Castaway	May	17	2016	4	27.764	Year 1	Castaway4
Castaway	May	17	2016	4	27.764	Year 1	Castaway4
Castaway	May	17	2016	4	27.764	Year 1	Castaway4
Castaway	May	17	2016	4	27.665	Year 1	Castaway4
Castaway	May	17	2016	4	27.665	Year 1	Castaway4
Castaway	May	17	2016	4	27.764	Year 1	Castaway4
Castaway	May	17	2016	4	27.665	Year 1	Castaway4
Castaway	May	18	2016	4	27.665	Year 1	Castaway4
Castaway	May	18	2016	4	27.665	Year 1	Castaway4
Castaway	May	18	2016	4	27.665	Year 1	Castaway4
Castaway	May	18	2016	4	27.665	Year 1	Castaway4
Castaway	May	18	2016	4	27.665	Year 1	Castaway4
Castaway	May	18	2016	4	27.665	Year 1	Castaway4
Castaway	May	18	2016	4	27.665	Year 1	Castaway4
Castaway	May	18	2016	4	27.665	Year 1	Castaway4
Castaway	May	18	2016	4	27.665	Year 1	Castaway4
Castaway	May	18	2016	4	27.665	Year 1	Castaway4
Castaway	May	18	2016	4	27.665	Year 1	Castaway4
Castaway	May	18	2016	4	27.665	Year 1	Castaway4
Castaway	May	18	2016	4	27.665	Year 1	Castaway4
Castaway	May	18	2016	4	27.665	Year 1	Castaway4
Castaway	May	18	2016	4	27.665	Year 1	Castaway4
Castaway	May	18	2016	4	27.665	Year 1	Castaway4
Castaway	May	18	2016	4	27.665	Year 1	Castaway4
Castaway	May	18	2016	4	27.665	Year 1	Castaway4
Castaway	May	18	2016	4	27.567	Year 1	Castaway4
Castaway	May	18	2016	4	27.567	Year 1	Castaway4
Castaway	May	18	2016	4	27.567	Year 1	Castaway4
Castaway	May	18	2016	4	27.665	Year 1	Castaway4
Castaway	May	18	2016	4	27.665	Year 1	Castaway4
Castaway	May	18	2016	4	27.567	Year 1	Castaway4
Castaway	May	18	2016	4	27.567	Year 1	Castaway4
Castaway	May	18	2016	4	27.567	Year 1	Castaway4
Castaway	May	18	2016	4	27.567	Year 1	Castaway4
Castaway	May	18	2016	4	27.567	Year 1	Castaway4
Castaway	May	18	2016	4	27.567	Year 1	Castaway4
Castaway	May	18	2016	4	27.567	Year 1	Castaway4
Castaway	May	18	2016	4	27.567	Year 1	Castaway4
Castaway	May	18	2016	4	27.567	Year 1	Castaway4
Castaway	May	18	2016	4	27.468	Year 1	Castaway4
Castaway	May	18	2016	4	27.468	Year 1	Castaway4
Castaway	May	18	2016	4	27.37	Year 1	Castaway4
Castaway	May	18	2016	4	27.37	Year 1	Castaway4
Castaway	May	18	2016	4	27.37	Year 1	Castaway4
Castaway	May	18	2016	4	27.37	Year 1	Castaway4
Castaway	May	18	2016	4	27.37	Year 1	Castaway4
Castaway	May	18	2016	4	27.468	Year 1	Castaway4
Castaway	May	18	2016	4	27.665	Year 1	Castaway4
Castaway	May	18	2016	4	27.468	Year 1	Castaway4
Castaway	May	18	2016	4	27.567	Year 1	Castaway4
Castaway	May	18	2016	4	27.468	Year 1	Castaway4
Castaway	May	18	2016	4	27.468	Year 1	Castaway4
Castaway	May	18	2016	4	27.468	Year 1	Castaway4
Castaway	May	18	2016	4	27.37	Year 1	Castaway4
Castaway	May	18	2016	4	27.567	Year 1	Castaway4
Castaway	May	18	2016	4	27.567	Year 1	Castaway4
Castaway	May	18	2016	4	27.468	Year 1	Castaway4
Castaway	May	18	2016	4	27.468	Year 1	Castaway4
Castaway	May	18	2016	4	27.468	Year 1	Castaway4
Castaway	May	18	2016	4	27.37	Year 1	Castaway4
Castaway	May	18	2016	4	27.272	Year 1	Castaway4
Castaway	May	18	2016	4	27.272	Year 1	Castaway4
Castaway	May	18	2016	4	27.272	Year 1	Castaway4
Castaway	May	18	2016	4	27.272	Year 1	Castaway4
Castaway	May	18	2016	4	27.272	Year 1	Castaway4
Castaway	May	18	2016	4	27.272	Year 1	Castaway4
Castaway	May	18	2016	4	27.173	Year 1	Castaway4
Castaway	May	18	2016	4	27.173	Year 1	Castaway4
Castaway	May	18	2016	4	27.173	Year 1	Castaway4
Castaway	May	18	2016	4	27.173	Year 1	Castaway4
Castaway	May	18	2016	4	27.173	Year 1	Castaway4
Castaway	May	18	2016	4	27.075	Year 1	Castaway4
Castaway	May	18	2016	4	27.075	Year 1	Castaway4
Castaway	May	18	2016	4	27.075	Year 1	Castaway4
Castaway	May	18	2016	4	27.075	Year 1	Castaway4
Castaway	May	18	2016	4	27.075	Year 1	Castaway4
Castaway	May	18	2016	4	27.075	Year 1	Castaway4
Castaway	May	18	2016	4	27.075	Year 1	Castaway4
Castaway	May	18	2016	4	26.977	Year 1	Castaway4
Castaway	May	19	2016	4	26.977	Year 1	Castaway4
Castaway	May	19	2016	4	26.977	Year 1	Castaway4
Castaway	May	19	2016	4	26.977	Year 1	Castaway4
Castaway	May	19	2016	4	26.977	Year 1	Castaway4
Castaway	May	19	2016	4	26.879	Year 1	Castaway4
Castaway	May	19	2016	4	26.879	Year 1	Castaway4
Castaway	May	19	2016	4	26.781	Year 1	Castaway4
Castaway	May	19	2016	4	26.879	Year 1	Castaway4
Castaway	May	19	2016	4	26.879	Year 1	Castaway4
Castaway	May	19	2016	4	26.977	Year 1	Castaway4
Castaway	May	19	2016	4	27.075	Year 1	Castaway4
Castaway	May	19	2016	4	27.075	Year 1	Castaway4
Castaway	May	19	2016	4	27.075	Year 1	Castaway4
Castaway	May	19	2016	4	27.075	Year 1	Castaway4
Castaway	May	19	2016	4	27.075	Year 1	Castaway4
Castaway	May	19	2016	4	26.977	Year 1	Castaway4
Castaway	May	19	2016	4	26.977	Year 1	Castaway4
Castaway	May	19	2016	4	26.977	Year 1	Castaway4
Castaway	May	19	2016	4	26.977	Year 1	Castaway4
Castaway	May	19	2016	4	26.977	Year 1	Castaway4
Castaway	May	19	2016	4	26.977	Year 1	Castaway4
Castaway	May	19	2016	4	26.977	Year 1	Castaway4
Castaway	May	19	2016	4	27.075	Year 1	Castaway4
Castaway	May	19	2016	4	27.075	Year 1	Castaway4
Castaway	May	19	2016	4	27.075	Year 1	Castaway4
Castaway	May	19	2016	4	27.173	Year 1	Castaway4
Castaway	May	19	2016	4	27.075	Year 1	Castaway4
Castaway	May	19	2016	4	27.075	Year 1	Castaway4
Castaway	May	19	2016	4	27.173	Year 1	Castaway4
Castaway	May	19	2016	4	27.272	Year 1	Castaway4
Castaway	May	19	2016	4	27.272	Year 1	Castaway4
Castaway	May	19	2016	4	27.272	Year 1	Castaway4
Castaway	May	19	2016	4	27.37	Year 1	Castaway4
Castaway	May	19	2016	4	27.665	Year 1	Castaway4
Castaway	May	19	2016	4	27.468	Year 1	Castaway4
Castaway	May	19	2016	4	27.665	Year 1	Castaway4
Castaway	May	19	2016	4	27.764	Year 1	Castaway4
Castaway	May	19	2016	4	27.567	Year 1	Castaway4
Castaway	May	19	2016	4	27.567	Year 1	Castaway4
Castaway	May	19	2016	4	27.567	Year 1	Castaway4
Castaway	May	19	2016	4	27.567	Year 1	Castaway4
Castaway	May	19	2016	4	27.567	Year 1	Castaway4
Castaway	May	19	2016	4	27.665	Year 1	Castaway4
Castaway	May	19	2016	4	27.862	Year 1	Castaway4
Castaway	May	19	2016	4	28.159	Year 1	Castaway4
Castaway	May	19	2016	4	28.555	Year 1	Castaway4
Castaway	May	19	2016	4	28.555	Year 1	Castaway4
Castaway	May	19	2016	4	28.456	Year 1	Castaway4
Castaway	May	19	2016	4	28.258	Year 1	Castaway4
Castaway	May	19	2016	4	28.159	Year 1	Castaway4
Castaway	May	19	2016	4	28.06	Year 1	Castaway4
Castaway	May	19	2016	4	27.764	Year 1	Castaway4
Castaway	May	19	2016	4	27.665	Year 1	Castaway4
Castaway	May	19	2016	4	27.665	Year 1	Castaway4
Castaway	May	19	2016	4	27.567	Year 1	Castaway4
Castaway	May	19	2016	4	27.468	Year 1	Castaway4
Castaway	May	19	2016	4	27.468	Year 1	Castaway4
Castaway	May	19	2016	4	27.468	Year 1	Castaway4
Castaway	May	19	2016	4	27.468	Year 1	Castaway4
Castaway	May	19	2016	4	27.468	Year 1	Castaway4
Castaway	May	19	2016	4	27.665	Year 1	Castaway4
Castaway	May	19	2016	4	27.665	Year 1	Castaway4
Castaway	May	19	2016	4	27.665	Year 1	Castaway4
Castaway	May	19	2016	4	27.665	Year 1	Castaway4
Castaway	May	19	2016	4	27.665	Year 1	Castaway4
Castaway	May	19	2016	4	27.665	Year 1	Castaway4
Castaway	May	19	2016	4	27.567	Year 1	Castaway4
Castaway	May	19	2016	4	27.567	Year 1	Castaway4
Castaway	May	19	2016	4	27.468	Year 1	Castaway4
Castaway	May	19	2016	4	27.37	Year 1	Castaway4
Castaway	May	19	2016	4	27.468	Year 1	Castaway4
Castaway	May	19	2016	4	27.37	Year 1	Castaway4
Castaway	May	20	2016	4	27.37	Year 1	Castaway4
Castaway	May	20	2016	4	27.272	Year 1	Castaway4
Castaway	May	20	2016	4	27.272	Year 1	Castaway4
Castaway	May	20	2016	4	27.272	Year 1	Castaway4
Castaway	May	20	2016	4	27.272	Year 1	Castaway4
Castaway	May	20	2016	4	27.272	Year 1	Castaway4
Castaway	May	20	2016	4	27.173	Year 1	Castaway4
Castaway	May	20	2016	4	27.173	Year 1	Castaway4
Castaway	May	20	2016	4	27.272	Year 1	Castaway4
Castaway	May	20	2016	4	27.272	Year 1	Castaway4
Castaway	May	20	2016	4	27.272	Year 1	Castaway4
Castaway	May	20	2016	4	27.272	Year 1	Castaway4
Castaway	May	20	2016	4	27.173	Year 1	Castaway4
Castaway	May	20	2016	4	27.173	Year 1	Castaway4
Castaway	May	20	2016	4	27.173	Year 1	Castaway4
Castaway	May	20	2016	4	27.173	Year 1	Castaway4
Castaway	May	20	2016	4	27.173	Year 1	Castaway4
Castaway	May	20	2016	4	27.173	Year 1	Castaway4
Castaway	May	20	2016	4	27.173	Year 1	Castaway4
Castaway	May	20	2016	4	27.173	Year 1	Castaway4
Castaway	May	20	2016	4	27.173	Year 1	Castaway4
Castaway	May	20	2016	4	27.272	Year 1	Castaway4
Castaway	May	20	2016	4	27.272	Year 1	Castaway4
Castaway	May	20	2016	4	27.272	Year 1	Castaway4
Castaway	May	20	2016	4	27.37	Year 1	Castaway4
Castaway	May	20	2016	4	27.37	Year 1	Castaway4
Castaway	May	20	2016	4	27.468	Year 1	Castaway4
Castaway	May	20	2016	4	27.468	Year 1	Castaway4
Castaway	May	20	2016	4	27.567	Year 1	Castaway4
Castaway	May	20	2016	4	27.665	Year 1	Castaway4
Castaway	May	20	2016	4	27.764	Year 1	Castaway4
Castaway	May	20	2016	4	27.862	Year 1	Castaway4
Castaway	May	20	2016	4	27.961	Year 1	Castaway4
Castaway	May	20	2016	4	28.06	Year 1	Castaway4
Castaway	May	20	2016	4	28.159	Year 1	Castaway4
Castaway	May	20	2016	4	28.357	Year 1	Castaway4
Castaway	May	20	2016	4	28.357	Year 1	Castaway4
Castaway	May	20	2016	4	28.06	Year 1	Castaway4
Castaway	May	20	2016	4	27.862	Year 1	Castaway4
Castaway	May	20	2016	4	27.862	Year 1	Castaway4
Castaway	May	20	2016	4	27.862	Year 1	Castaway4
Castaway	May	20	2016	4	28.06	Year 1	Castaway4
Castaway	May	20	2016	4	28.258	Year 1	Castaway4
Castaway	May	20	2016	4	28.456	Year 1	Castaway4
Castaway	May	20	2016	4	28.555	Year 1	Castaway4
Castaway	May	20	2016	4	28.357	Year 1	Castaway4
Castaway	May	20	2016	4	28.456	Year 1	Castaway4
Castaway	May	20	2016	4	28.357	Year 1	Castaway4
Castaway	May	20	2016	4	28.258	Year 1	Castaway4
Castaway	May	20	2016	4	28.159	Year 1	Castaway4
Castaway	May	20	2016	4	28.06	Year 1	Castaway4
Castaway	May	20	2016	4	27.961	Year 1	Castaway4
Castaway	May	20	2016	4	27.862	Year 1	Castaway4
Castaway	May	20	2016	4	27.862	Year 1	Castaway4
Castaway	May	20	2016	4	27.961	Year 1	Castaway4
Castaway	May	20	2016	4	27.961	Year 1	Castaway4
Castaway	May	20	2016	4	28.06	Year 1	Castaway4
Castaway	May	20	2016	4	28.258	Year 1	Castaway4
Castaway	May	20	2016	4	28.06	Year 1	Castaway4
Castaway	May	20	2016	4	27.764	Year 1	Castaway4
Castaway	May	20	2016	4	27.665	Year 1	Castaway4
Castaway	May	20	2016	4	27.665	Year 1	Castaway4
Castaway	May	20	2016	4	27.764	Year 1	Castaway4
Castaway	May	20	2016	4	27.862	Year 1	Castaway4
Castaway	May	20	2016	4	27.862	Year 1	Castaway4
Castaway	May	20	2016	4	28.06	Year 1	Castaway4
Castaway	May	20	2016	4	27.961	Year 1	Castaway4
Castaway	May	20	2016	4	27.961	Year 1	Castaway4
Castaway	May	20	2016	4	27.862	Year 1	Castaway4
Castaway	May	20	2016	4	27.961	Year 1	Castaway4
Castaway	May	20	2016	4	27.862	Year 1	Castaway4
Castaway	May	20	2016	4	27.764	Year 1	Castaway4
Castaway	May	21	2016	4	27.665	Year 1	Castaway4
Castaway	May	21	2016	4	27.665	Year 1	Castaway4
Castaway	May	21	2016	4	27.665	Year 1	Castaway4
Castaway	May	21	2016	4	27.567	Year 1	Castaway4
Castaway	May	21	2016	4	27.665	Year 1	Castaway4
Castaway	May	21	2016	4	27.665	Year 1	Castaway4
Castaway	May	21	2016	4	27.665	Year 1	Castaway4
Castaway	May	21	2016	4	27.665	Year 1	Castaway4
Castaway	May	21	2016	4	27.665	Year 1	Castaway4
Castaway	May	21	2016	4	27.764	Year 1	Castaway4
Castaway	May	21	2016	4	27.665	Year 1	Castaway4
Castaway	May	21	2016	4	27.665	Year 1	Castaway4
Castaway	May	21	2016	4	27.468	Year 1	Castaway4
Castaway	May	21	2016	4	27.468	Year 1	Castaway4
Castaway	May	21	2016	4	27.567	Year 1	Castaway4
Castaway	May	21	2016	4	27.567	Year 1	Castaway4
Castaway	May	21	2016	4	27.468	Year 1	Castaway4
Castaway	May	21	2016	4	27.468	Year 1	Castaway4
Castaway	May	21	2016	4	27.468	Year 1	Castaway4
Castaway	May	21	2016	4	27.37	Year 1	Castaway4
Castaway	May	21	2016	4	27.37	Year 1	Castaway4
Castaway	May	21	2016	4	27.468	Year 1	Castaway4
Castaway	May	21	2016	4	27.665	Year 1	Castaway4
Castaway	May	21	2016	4	27.862	Year 1	Castaway4
Castaway	May	21	2016	4	27.862	Year 1	Castaway4
Castaway	May	21	2016	4	27.961	Year 1	Castaway4
Castaway	May	21	2016	4	28.06	Year 1	Castaway4
Castaway	May	21	2016	4	28.159	Year 1	Castaway4
Castaway	May	21	2016	4	28.258	Year 1	Castaway4
Castaway	May	21	2016	4	28.456	Year 1	Castaway4
Castaway	May	21	2016	4	28.06	Year 1	Castaway4
Castaway	May	21	2016	4	27.961	Year 1	Castaway4
Castaway	May	21	2016	4	28.06	Year 1	Castaway4
Castaway	May	21	2016	4	28.357	Year 1	Castaway4
Castaway	May	21	2016	4	28.456	Year 1	Castaway4
Castaway	May	21	2016	4	28.655	Year 1	Castaway4
Castaway	May	21	2016	4	28.456	Year 1	Castaway4
Castaway	May	21	2016	4	28.357	Year 1	Castaway4
Castaway	May	21	2016	4	28.258	Year 1	Castaway4
Castaway	May	21	2016	4	28.258	Year 1	Castaway4
Castaway	May	21	2016	4	28.159	Year 1	Castaway4
Castaway	May	21	2016	4	28.258	Year 1	Castaway4
Castaway	May	21	2016	4	28.357	Year 1	Castaway4
Castaway	May	21	2016	4	28.953	Year 1	Castaway4
Castaway	May	21	2016	4	29.152	Year 1	Castaway4
Castaway	May	21	2016	4	29.152	Year 1	Castaway4
Castaway	May	21	2016	4	28.853	Year 1	Castaway4
Castaway	May	21	2016	4	29.252	Year 1	Castaway4
Castaway	May	21	2016	4	29.053	Year 1	Castaway4
Castaway	May	21	2016	4	28.754	Year 1	Castaway4
Castaway	May	21	2016	4	28.655	Year 1	Castaway4
Castaway	May	21	2016	4	28.655	Year 1	Castaway4
Castaway	May	21	2016	4	28.555	Year 1	Castaway4
Castaway	May	21	2016	4	28.357	Year 1	Castaway4
Castaway	May	21	2016	4	28.357	Year 1	Castaway4
Castaway	May	21	2016	4	28.357	Year 1	Castaway4
Castaway	May	21	2016	4	28.258	Year 1	Castaway4
Castaway	May	21	2016	4	28.159	Year 1	Castaway4
Castaway	May	21	2016	4	28.258	Year 1	Castaway4
Castaway	May	21	2016	4	28.357	Year 1	Castaway4
Castaway	May	21	2016	4	28.258	Year 1	Castaway4
Castaway	May	21	2016	4	28.06	Year 1	Castaway4
Castaway	May	21	2016	4	27.961	Year 1	Castaway4
Castaway	May	21	2016	4	28.555	Year 1	Castaway4
Castaway	May	21	2016	4	28.853	Year 1	Castaway4
Castaway	May	21	2016	4	28.754	Year 1	Castaway4
Castaway	May	21	2016	4	28.754	Year 1	Castaway4
Castaway	May	21	2016	4	28.754	Year 1	Castaway4
Castaway	May	21	2016	4	28.258	Year 1	Castaway4
Castaway	May	21	2016	4	28.258	Year 1	Castaway4
Castaway	May	21	2016	4	28.159	Year 1	Castaway4
Castaway	May	21	2016	4	28.159	Year 1	Castaway4
Castaway	May	22	2016	4	28.159	Year 1	Castaway4
Castaway	May	22	2016	4	28.159	Year 1	Castaway4
Castaway	May	22	2016	4	28.258	Year 1	Castaway4
Castaway	May	22	2016	4	28.357	Year 1	Castaway4
Castaway	May	22	2016	4	28.456	Year 1	Castaway4
Castaway	May	22	2016	4	28.06	Year 1	Castaway4
Castaway	May	22	2016	4	27.961	Year 1	Castaway4
Castaway	May	22	2016	4	28.159	Year 1	Castaway4
Castaway	May	22	2016	4	27.862	Year 1	Castaway4
Castaway	May	22	2016	4	27.764	Year 1	Castaway4
Castaway	May	22	2016	4	27.764	Year 1	Castaway4
Castaway	May	22	2016	4	27.764	Year 1	Castaway4
Castaway	May	22	2016	4	27.764	Year 1	Castaway4
Castaway	May	22	2016	4	27.665	Year 1	Castaway4
Castaway	May	22	2016	4	27.665	Year 1	Castaway4
Castaway	May	22	2016	4	27.665	Year 1	Castaway4
Castaway	May	22	2016	4	27.764	Year 1	Castaway4
Castaway	May	22	2016	4	27.764	Year 1	Castaway4
Castaway	May	22	2016	4	27.764	Year 1	Castaway4
Castaway	May	22	2016	4	27.764	Year 1	Castaway4
Castaway	May	22	2016	4	27.862	Year 1	Castaway4
Castaway	May	22	2016	4	27.862	Year 1	Castaway4
Castaway	May	22	2016	4	27.961	Year 1	Castaway4
Castaway	May	22	2016	4	27.961	Year 1	Castaway4
Castaway	May	22	2016	4	28.06	Year 1	Castaway4
Castaway	May	22	2016	4	28.258	Year 1	Castaway4
Castaway	May	22	2016	4	28.258	Year 1	Castaway4
Castaway	May	22	2016	4	28.258	Year 1	Castaway4
Castaway	May	22	2016	4	28.357	Year 1	Castaway4
Castaway	May	22	2016	4	28.456	Year 1	Castaway4
Castaway	May	22	2016	4	28.555	Year 1	Castaway4
Castaway	May	22	2016	4	28.555	Year 1	Castaway4
Castaway	May	22	2016	4	28.655	Year 1	Castaway4
Castaway	May	22	2016	4	28.655	Year 1	Castaway4
Castaway	May	22	2016	4	28.655	Year 1	Castaway4
Castaway	May	22	2016	4	28.754	Year 1	Castaway4
Castaway	May	22	2016	4	28.754	Year 1	Castaway4
Castaway	May	22	2016	4	28.655	Year 1	Castaway4
Castaway	May	22	2016	4	28.555	Year 1	Castaway4
Castaway	May	22	2016	4	28.555	Year 1	Castaway4
Castaway	May	22	2016	4	28.655	Year 1	Castaway4
Castaway	May	22	2016	4	28.853	Year 1	Castaway4
Castaway	May	22	2016	4	28.953	Year 1	Castaway4
Castaway	May	22	2016	4	29.352	Year 1	Castaway4
Castaway	May	22	2016	4	29.352	Year 1	Castaway4
Castaway	May	22	2016	4	29.552	Year 1	Castaway4
Castaway	May	22	2016	4	29.352	Year 1	Castaway4
Castaway	May	22	2016	4	29.452	Year 1	Castaway4
Castaway	May	22	2016	4	28.953	Year 1	Castaway4
Castaway	May	22	2016	4	29.053	Year 1	Castaway4
Castaway	May	22	2016	4	29.053	Year 1	Castaway4
Castaway	May	22	2016	4	28.953	Year 1	Castaway4
Castaway	May	22	2016	4	28.853	Year 1	Castaway4
Castaway	May	22	2016	4	28.754	Year 1	Castaway4
Castaway	May	22	2016	4	28.655	Year 1	Castaway4
Castaway	May	22	2016	4	28.555	Year 1	Castaway4
Castaway	May	22	2016	4	28.456	Year 1	Castaway4
Castaway	May	22	2016	4	28.456	Year 1	Castaway4
Castaway	May	22	2016	4	28.258	Year 1	Castaway4
Castaway	May	22	2016	4	28.456	Year 1	Castaway4
Castaway	May	22	2016	4	28.456	Year 1	Castaway4
Castaway	May	22	2016	4	28.357	Year 1	Castaway4
Castaway	May	22	2016	4	28.357	Year 1	Castaway4
Castaway	May	22	2016	4	28.357	Year 1	Castaway4
Castaway	May	22	2016	4	28.357	Year 1	Castaway4
Castaway	May	22	2016	4	28.258	Year 1	Castaway4
Castaway	May	22	2016	4	28.159	Year 1	Castaway4
Castaway	May	22	2016	4	28.06	Year 1	Castaway4
Castaway	May	22	2016	4	28.06	Year 1	Castaway4
Castaway	May	22	2016	4	28.06	Year 1	Castaway4
Castaway	May	22	2016	4	27.961	Year 1	Castaway4
Castaway	May	22	2016	4	27.961	Year 1	Castaway4
Castaway	May	23	2016	4	27.961	Year 1	Castaway4
Castaway	May	23	2016	4	28.06	Year 1	Castaway4
Castaway	May	23	2016	4	28.06	Year 1	Castaway4
Castaway	May	23	2016	4	28.06	Year 1	Castaway4
Castaway	May	23	2016	4	28.06	Year 1	Castaway4
Castaway	May	23	2016	4	27.961	Year 1	Castaway4
Castaway	May	23	2016	4	27.961	Year 1	Castaway4
Castaway	May	23	2016	4	27.961	Year 1	Castaway4
Castaway	May	23	2016	4	27.961	Year 1	Castaway4
Castaway	May	23	2016	4	27.961	Year 1	Castaway4
Castaway	May	23	2016	4	27.961	Year 1	Castaway4
Castaway	May	23	2016	4	27.961	Year 1	Castaway4
Castaway	May	23	2016	4	27.862	Year 1	Castaway4
Castaway	May	23	2016	4	27.862	Year 1	Castaway4
Castaway	May	23	2016	4	27.764	Year 1	Castaway4
Castaway	May	23	2016	4	27.764	Year 1	Castaway4
Castaway	May	23	2016	4	27.764	Year 1	Castaway4
Castaway	May	23	2016	4	27.764	Year 1	Castaway4
Castaway	May	23	2016	4	27.764	Year 1	Castaway4
Castaway	May	23	2016	4	27.764	Year 1	Castaway4
Castaway	May	23	2016	4	27.764	Year 1	Castaway4
Castaway	May	23	2016	4	27.764	Year 1	Castaway4
Castaway	May	23	2016	4	27.764	Year 1	Castaway4
Castaway	May	23	2016	4	27.764	Year 1	Castaway4
Castaway	May	23	2016	4	27.862	Year 1	Castaway4
Castaway	May	23	2016	4	27.862	Year 1	Castaway4
Castaway	May	23	2016	4	27.961	Year 1	Castaway4
Castaway	May	23	2016	4	27.961	Year 1	Castaway4
Castaway	May	23	2016	4	28.06	Year 1	Castaway4
Castaway	May	23	2016	4	27.961	Year 1	Castaway4
Castaway	May	23	2016	4	28.159	Year 1	Castaway4
Castaway	May	23	2016	4	28.159	Year 1	Castaway4
Castaway	May	23	2016	4	28.357	Year 1	Castaway4
Castaway	May	23	2016	4	28.159	Year 1	Castaway4
Castaway	May	23	2016	4	28.258	Year 1	Castaway4
Castaway	May	23	2016	4	28.456	Year 1	Castaway4
Castaway	May	23	2016	4	28.555	Year 1	Castaway4
Castaway	May	23	2016	4	28.357	Year 1	Castaway4
Castaway	May	23	2016	4	28.456	Year 1	Castaway4
Castaway	May	23	2016	4	28.555	Year 1	Castaway4
Castaway	May	23	2016	4	28.456	Year 1	Castaway4
Castaway	May	23	2016	4	28.555	Year 1	Castaway4
Castaway	May	23	2016	4	28.258	Year 1	Castaway4
Castaway	May	23	2016	4	28.357	Year 1	Castaway4
Castaway	May	23	2016	4	28.258	Year 1	Castaway4
Castaway	May	23	2016	4	28.357	Year 1	Castaway4
Castaway	May	23	2016	4	28.258	Year 1	Castaway4
Castaway	May	23	2016	4	29.053	Year 1	Castaway4
Castaway	May	23	2016	4	28.555	Year 1	Castaway4
Castaway	May	23	2016	4	28.754	Year 1	Castaway4
Castaway	May	23	2016	4	28.555	Year 1	Castaway4
Castaway	May	23	2016	4	28.258	Year 1	Castaway4
Castaway	May	23	2016	4	28.06	Year 1	Castaway4
Castaway	May	23	2016	4	28.357	Year 1	Castaway4
Castaway	May	23	2016	4	28.456	Year 1	Castaway4
Castaway	May	23	2016	4	28.258	Year 1	Castaway4
Castaway	May	23	2016	4	28.159	Year 1	Castaway4
Castaway	May	23	2016	4	28.159	Year 1	Castaway4
Castaway	May	23	2016	4	28.06	Year 1	Castaway4
Castaway	May	23	2016	4	28.06	Year 1	Castaway4
Castaway	May	23	2016	4	27.961	Year 1	Castaway4
Castaway	May	23	2016	4	27.961	Year 1	Castaway4
Castaway	May	23	2016	4	28.06	Year 1	Castaway4
Castaway	May	23	2016	4	28.06	Year 1	Castaway4
Castaway	May	23	2016	4	28.06	Year 1	Castaway4
Castaway	May	23	2016	4	28.06	Year 1	Castaway4
Castaway	May	23	2016	4	28.06	Year 1	Castaway4
Castaway	May	23	2016	4	28.06	Year 1	Castaway4
Castaway	May	23	2016	4	28.06	Year 1	Castaway4
Castaway	May	23	2016	4	28.06	Year 1	Castaway4
Castaway	May	23	2016	4	28.06	Year 1	Castaway4
Castaway	May	23	2016	4	28.06	Year 1	Castaway4
Castaway	May	24	2016	4	28.06	Year 1	Castaway4
Castaway	May	24	2016	4	27.961	Year 1	Castaway4
Castaway	May	24	2016	4	28.06	Year 1	Castaway4
Castaway	May	24	2016	4	27.961	Year 1	Castaway4
Castaway	May	24	2016	4	27.961	Year 1	Castaway4
Castaway	May	24	2016	4	27.961	Year 1	Castaway4
Castaway	May	24	2016	4	27.961	Year 1	Castaway4
Castaway	May	24	2016	4	27.961	Year 1	Castaway4
Castaway	May	24	2016	4	27.961	Year 1	Castaway4
Castaway	May	24	2016	4	27.862	Year 1	Castaway4
Castaway	May	24	2016	4	27.862	Year 1	Castaway4
Castaway	May	24	2016	4	27.862	Year 1	Castaway4
Castaway	May	24	2016	4	27.764	Year 1	Castaway4
Castaway	May	24	2016	4	27.862	Year 1	Castaway4
Castaway	May	24	2016	4	27.862	Year 1	Castaway4
Castaway	May	24	2016	4	27.862	Year 1	Castaway4
Castaway	May	24	2016	4	27.862	Year 1	Castaway4
Castaway	May	24	2016	4	27.862	Year 1	Castaway4
Castaway	May	24	2016	4	27.764	Year 1	Castaway4
Castaway	May	24	2016	4	27.764	Year 1	Castaway4
Castaway	May	24	2016	4	27.764	Year 1	Castaway4
Castaway	May	24	2016	4	27.764	Year 1	Castaway4
Castaway	May	24	2016	4	27.764	Year 1	Castaway4
Castaway	May	24	2016	4	27.862	Year 1	Castaway4
Castaway	May	24	2016	4	27.862	Year 1	Castaway4
Castaway	May	24	2016	4	27.961	Year 1	Castaway4
Castaway	May	24	2016	4	28.06	Year 1	Castaway4
Castaway	May	24	2016	4	27.961	Year 1	Castaway4
Castaway	May	24	2016	4	27.961	Year 1	Castaway4
Castaway	May	24	2016	4	28.06	Year 1	Castaway4
Castaway	May	24	2016	4	28.159	Year 1	Castaway4
Castaway	May	24	2016	4	28.159	Year 1	Castaway4
Castaway	May	24	2016	4	28.159	Year 1	Castaway4
Castaway	May	24	2016	4	28.258	Year 1	Castaway4
Castaway	May	24	2016	4	28.06	Year 1	Castaway4
Castaway	May	24	2016	4	28.357	Year 1	Castaway4
Castaway	May	24	2016	4	28.258	Year 1	Castaway4
Castaway	May	24	2016	4	28.258	Year 1	Castaway4
Castaway	May	24	2016	4	28.06	Year 1	Castaway4
Castaway	May	24	2016	4	28.06	Year 1	Castaway4
Castaway	May	24	2016	4	27.764	Year 1	Castaway4
Castaway	May	24	2016	4	27.961	Year 1	Castaway4
Castaway	May	24	2016	4	27.961	Year 1	Castaway4
Castaway	May	24	2016	4	27.961	Year 1	Castaway4
Castaway	May	24	2016	4	27.961	Year 1	Castaway4
Castaway	May	24	2016	4	27.961	Year 1	Castaway4
Castaway	May	24	2016	4	28.06	Year 1	Castaway4
Castaway	May	24	2016	4	27.862	Year 1	Castaway4
Castaway	May	24	2016	4	27.961	Year 1	Castaway4
Castaway	May	24	2016	4	28.159	Year 1	Castaway4
Castaway	May	24	2016	4	27.961	Year 1	Castaway4
Castaway	May	24	2016	4	27.862	Year 1	Castaway4
Castaway	May	24	2016	4	27.862	Year 1	Castaway4
Castaway	May	24	2016	4	27.862	Year 1	Castaway4
Castaway	May	24	2016	4	27.764	Year 1	Castaway4
Castaway	May	24	2016	4	27.665	Year 1	Castaway4
Castaway	May	24	2016	4	27.665	Year 1	Castaway4
Castaway	May	24	2016	4	27.567	Year 1	Castaway4
Castaway	May	24	2016	4	27.468	Year 1	Castaway4
Castaway	May	24	2016	4	27.468	Year 1	Castaway4
Castaway	May	24	2016	4	27.468	Year 1	Castaway4
Castaway	May	24	2016	4	27.468	Year 1	Castaway4
Castaway	May	24	2016	4	27.37	Year 1	Castaway4
Castaway	May	24	2016	4	27.37	Year 1	Castaway4
Castaway	May	24	2016	4	27.37	Year 1	Castaway4
Castaway	May	24	2016	4	27.37	Year 1	Castaway4
Castaway	May	24	2016	4	27.37	Year 1	Castaway4
Castaway	May	24	2016	4	27.37	Year 1	Castaway4
Castaway	May	24	2016	4	27.37	Year 1	Castaway4
Castaway	May	24	2016	4	27.468	Year 1	Castaway4
Castaway	May	24	2016	4	27.468	Year 1	Castaway4
Castaway	May	24	2016	4	27.272	Year 1	Castaway4
Castaway	May	25	2016	4	27.37	Year 1	Castaway4
Castaway	May	25	2016	4	27.272	Year 1	Castaway4
Castaway	May	25	2016	4	27.272	Year 1	Castaway4
Castaway	May	25	2016	4	27.272	Year 1	Castaway4
Castaway	May	25	2016	4	27.272	Year 1	Castaway4
Castaway	May	25	2016	4	27.272	Year 1	Castaway4
Castaway	May	25	2016	4	27.173	Year 1	Castaway4
Castaway	May	25	2016	4	27.173	Year 1	Castaway4
Castaway	May	25	2016	4	27.173	Year 1	Castaway4
Castaway	May	25	2016	4	27.075	Year 1	Castaway4
Castaway	May	25	2016	4	27.075	Year 1	Castaway4
Castaway	May	25	2016	4	27.075	Year 1	Castaway4
Castaway	May	25	2016	4	27.075	Year 1	Castaway4
Castaway	May	25	2016	4	26.977	Year 1	Castaway4
Castaway	May	25	2016	4	26.879	Year 1	Castaway4
Castaway	May	25	2016	4	26.879	Year 1	Castaway4
Castaway	May	25	2016	4	26.781	Year 1	Castaway4
Castaway	May	25	2016	4	26.781	Year 1	Castaway4
Castaway	May	25	2016	4	26.781	Year 1	Castaway4
Castaway	May	25	2016	4	26.879	Year 1	Castaway4
Castaway	May	25	2016	4	26.781	Year 1	Castaway4
Castaway	May	25	2016	4	26.879	Year 1	Castaway4
Castaway	May	25	2016	4	26.879	Year 1	Castaway4
Castaway	May	25	2016	4	26.879	Year 1	Castaway4
Castaway	May	25	2016	4	26.977	Year 1	Castaway4
Castaway	May	25	2016	4	27.075	Year 1	Castaway4
Castaway	May	25	2016	4	27.272	Year 1	Castaway4
Castaway	May	25	2016	4	27.272	Year 1	Castaway4
Castaway	May	25	2016	4	27.272	Year 1	Castaway4
Castaway	May	25	2016	4	27.37	Year 1	Castaway4
Castaway	May	25	2016	4	27.468	Year 1	Castaway4
Castaway	May	25	2016	4	27.567	Year 1	Castaway4
Castaway	May	25	2016	4	27.665	Year 1	Castaway4
Castaway	May	25	2016	4	27.665	Year 1	Castaway4
Castaway	May	25	2016	4	27.764	Year 1	Castaway4
Castaway	May	25	2016	4	27.764	Year 1	Castaway4
Castaway	May	25	2016	4	27.567	Year 1	Castaway4
Castaway	May	25	2016	4	27.468	Year 1	Castaway4
Castaway	May	25	2016	4	27.37	Year 1	Castaway4
Castaway	May	25	2016	4	27.468	Year 1	Castaway4
Castaway	May	25	2016	4	27.567	Year 1	Castaway4
Castaway	May	25	2016	4	27.567	Year 1	Castaway4
Castaway	May	25	2016	4	27.567	Year 1	Castaway4
Castaway	May	25	2016	4	27.862	Year 1	Castaway4
Castaway	May	25	2016	4	27.961	Year 1	Castaway4
Castaway	May	25	2016	4	27.961	Year 1	Castaway4
Castaway	May	25	2016	4	28.06	Year 1	Castaway4
Castaway	May	25	2016	4	27.961	Year 1	Castaway4
Castaway	May	25	2016	4	27.961	Year 1	Castaway4
Castaway	May	25	2016	4	27.961	Year 1	Castaway4
Castaway	May	25	2016	4	27.862	Year 1	Castaway4
Castaway	May	25	2016	4	27.862	Year 1	Castaway4
Castaway	May	25	2016	4	27.764	Year 1	Castaway4
Castaway	May	25	2016	4	27.665	Year 1	Castaway4
Castaway	May	25	2016	4	27.468	Year 1	Castaway4
Castaway	May	25	2016	4	27.468	Year 1	Castaway4
Castaway	May	25	2016	4	27.567	Year 1	Castaway4
Castaway	May	25	2016	4	27.468	Year 1	Castaway4
Castaway	May	25	2016	4	27.37	Year 1	Castaway4
Castaway	May	25	2016	4	27.272	Year 1	Castaway4
Castaway	May	25	2016	4	27.173	Year 1	Castaway4
Castaway	May	25	2016	4	27.468	Year 1	Castaway4
Castaway	May	25	2016	4	27.37	Year 1	Castaway4
Castaway	May	25	2016	4	27.272	Year 1	Castaway4
Castaway	May	25	2016	4	27.272	Year 1	Castaway4
Castaway	May	25	2016	4	27.272	Year 1	Castaway4
Castaway	May	25	2016	4	27.272	Year 1	Castaway4
Castaway	May	25	2016	4	27.272	Year 1	Castaway4
Castaway	May	25	2016	4	27.37	Year 1	Castaway4
Castaway	May	25	2016	4	27.37	Year 1	Castaway4
Castaway	May	25	2016	4	27.37	Year 1	Castaway4
Castaway	May	25	2016	4	27.37	Year 1	Castaway4
Castaway	May	26	2016	4	27.37	Year 1	Castaway4
Castaway	May	26	2016	4	27.37	Year 1	Castaway4
Castaway	May	26	2016	4	27.37	Year 1	Castaway4
Castaway	May	26	2016	4	27.37	Year 1	Castaway4
Castaway	May	26	2016	4	27.173	Year 1	Castaway4
Castaway	May	26	2016	4	27.075	Year 1	Castaway4
Castaway	May	26	2016	4	26.977	Year 1	Castaway4
Castaway	May	26	2016	4	27.075	Year 1	Castaway4
Castaway	May	26	2016	4	27.075	Year 1	Castaway4
Castaway	May	26	2016	4	27.075	Year 1	Castaway4
Castaway	May	26	2016	4	27.075	Year 1	Castaway4
Castaway	May	26	2016	4	27.075	Year 1	Castaway4
Castaway	May	26	2016	4	26.977	Year 1	Castaway4
Castaway	May	26	2016	4	26.977	Year 1	Castaway4
Castaway	May	26	2016	4	26.977	Year 1	Castaway4
Castaway	May	26	2016	4	26.977	Year 1	Castaway4
Castaway	May	26	2016	4	26.879	Year 1	Castaway4
Castaway	May	26	2016	4	26.977	Year 1	Castaway4
Castaway	May	26	2016	4	26.879	Year 1	Castaway4
Castaway	May	26	2016	4	26.879	Year 1	Castaway4
Castaway	May	26	2016	4	26.977	Year 1	Castaway4
Castaway	May	26	2016	4	26.977	Year 1	Castaway4
Castaway	May	26	2016	4	26.977	Year 1	Castaway4
Castaway	May	26	2016	4	26.977	Year 1	Castaway4
Castaway	May	26	2016	4	27.075	Year 1	Castaway4
Castaway	May	26	2016	4	27.075	Year 1	Castaway4
Castaway	May	26	2016	4	27.173	Year 1	Castaway4
Castaway	May	26	2016	4	27.173	Year 1	Castaway4
Castaway	May	26	2016	4	27.272	Year 1	Castaway4
Castaway	May	26	2016	4	27.272	Year 1	Castaway4
Castaway	May	26	2016	4	27.37	Year 1	Castaway4
Castaway	May	26	2016	4	27.468	Year 1	Castaway4
Castaway	May	26	2016	4	27.468	Year 1	Castaway4
Castaway	May	26	2016	4	27.272	Year 1	Castaway4
Castaway	May	26	2016	4	27.468	Year 1	Castaway4
Castaway	May	26	2016	4	27.862	Year 1	Castaway4
Castaway	May	26	2016	4	27.764	Year 1	Castaway4
Castaway	May	26	2016	4	27.665	Year 1	Castaway4
Castaway	May	26	2016	4	27.567	Year 1	Castaway4
Castaway	May	26	2016	4	27.468	Year 1	Castaway4
Castaway	May	26	2016	4	27.468	Year 1	Castaway4
Castaway	May	26	2016	4	27.468	Year 1	Castaway4
Castaway	May	26	2016	4	27.567	Year 1	Castaway4
Castaway	May	26	2016	4	27.665	Year 1	Castaway4
Castaway	May	26	2016	4	27.862	Year 1	Castaway4
Castaway	May	26	2016	4	27.961	Year 1	Castaway4
Castaway	May	26	2016	4	27.961	Year 1	Castaway4
Castaway	May	26	2016	4	27.961	Year 1	Castaway4
Castaway	May	26	2016	4	27.764	Year 1	Castaway4
Castaway	May	26	2016	4	27.567	Year 1	Castaway4
Castaway	May	26	2016	4	27.468	Year 1	Castaway4
Castaway	May	26	2016	4	27.665	Year 1	Castaway4
Castaway	May	26	2016	4	27.468	Year 1	Castaway4
Castaway	May	26	2016	4	27.37	Year 1	Castaway4
Castaway	May	26	2016	4	27.37	Year 1	Castaway4
Castaway	May	26	2016	4	27.37	Year 1	Castaway4
Castaway	May	26	2016	4	27.272	Year 1	Castaway4
Castaway	May	26	2016	4	27.272	Year 1	Castaway4
Castaway	May	26	2016	4	27.173	Year 1	Castaway4
Castaway	May	26	2016	4	27.173	Year 1	Castaway4
Castaway	May	26	2016	4	27.173	Year 1	Castaway4
Castaway	May	26	2016	4	27.173	Year 1	Castaway4
Castaway	May	26	2016	4	27.173	Year 1	Castaway4
Castaway	May	26	2016	4	27.173	Year 1	Castaway4
Castaway	May	26	2016	4	27.173	Year 1	Castaway4
Castaway	May	26	2016	4	27.173	Year 1	Castaway4
Castaway	May	26	2016	4	27.173	Year 1	Castaway4
Castaway	May	26	2016	4	27.173	Year 1	Castaway4
Castaway	May	26	2016	4	27.075	Year 1	Castaway4
Castaway	May	26	2016	4	27.173	Year 1	Castaway4
Castaway	May	26	2016	4	27.173	Year 1	Castaway4
Castaway	May	26	2016	4	27.173	Year 1	Castaway4
Castaway	May	27	2016	4	27.173	Year 1	Castaway4
Castaway	May	27	2016	4	27.173	Year 1	Castaway4
Castaway	May	27	2016	4	27.173	Year 1	Castaway4
Castaway	May	27	2016	4	27.173	Year 1	Castaway4
Castaway	May	27	2016	4	27.075	Year 1	Castaway4
Castaway	May	27	2016	4	27.075	Year 1	Castaway4
Castaway	May	27	2016	4	27.075	Year 1	Castaway4
Castaway	May	27	2016	4	27.075	Year 1	Castaway4
Castaway	May	27	2016	4	27.075	Year 1	Castaway4
Castaway	May	27	2016	4	26.977	Year 1	Castaway4
Castaway	May	27	2016	4	26.977	Year 1	Castaway4
Castaway	May	27	2016	4	26.977	Year 1	Castaway4
Castaway	May	27	2016	4	26.977	Year 1	Castaway4
Castaway	May	27	2016	4	26.977	Year 1	Castaway4
Castaway	May	27	2016	4	26.977	Year 1	Castaway4
Castaway	May	27	2016	4	26.977	Year 1	Castaway4
Castaway	May	27	2016	4	26.977	Year 1	Castaway4
Castaway	May	27	2016	4	26.977	Year 1	Castaway4
Castaway	May	27	2016	4	26.879	Year 1	Castaway4
Castaway	May	27	2016	4	26.879	Year 1	Castaway4
Castaway	May	27	2016	4	26.879	Year 1	Castaway4
Castaway	May	27	2016	4	26.977	Year 1	Castaway4
Castaway	May	27	2016	4	26.977	Year 1	Castaway4
Castaway	May	27	2016	4	26.977	Year 1	Castaway4
Castaway	May	27	2016	4	26.879	Year 1	Castaway4
Castaway	May	27	2016	4	26.977	Year 1	Castaway4
Castaway	May	27	2016	4	27.173	Year 1	Castaway4
Castaway	May	27	2016	4	26.977	Year 1	Castaway4
Castaway	May	27	2016	4	26.977	Year 1	Castaway4
Castaway	May	27	2016	4	27.37	Year 1	Castaway4
Castaway	May	27	2016	4	27.567	Year 1	Castaway4
Castaway	May	27	2016	4	27.567	Year 1	Castaway4
Castaway	May	27	2016	4	27.468	Year 1	Castaway4
Castaway	May	27	2016	4	27.173	Year 1	Castaway4
Castaway	May	27	2016	4	27.567	Year 1	Castaway4
Castaway	May	27	2016	4	27.173	Year 1	Castaway4
Castaway	May	27	2016	4	27.173	Year 1	Castaway4
Castaway	May	27	2016	4	27.272	Year 1	Castaway4
Castaway	May	27	2016	4	27.272	Year 1	Castaway4
Castaway	May	27	2016	4	27.272	Year 1	Castaway4
Castaway	May	27	2016	4	27.272	Year 1	Castaway4
Castaway	May	27	2016	4	27.37	Year 1	Castaway4
Castaway	May	27	2016	4	27.37	Year 1	Castaway4
Castaway	May	27	2016	4	27.272	Year 1	Castaway4
Castaway	May	27	2016	4	27.468	Year 1	Castaway4
Castaway	May	27	2016	4	27.37	Year 1	Castaway4
Castaway	May	27	2016	4	27.37	Year 1	Castaway4
Castaway	May	27	2016	4	27.665	Year 1	Castaway4
Castaway	May	27	2016	4	27.272	Year 1	Castaway4
Castaway	May	27	2016	4	27.272	Year 1	Castaway4
Castaway	May	27	2016	4	27.173	Year 1	Castaway4
Castaway	May	27	2016	4	27.173	Year 1	Castaway4
Castaway	May	27	2016	4	27.173	Year 1	Castaway4
Castaway	May	27	2016	4	27.272	Year 1	Castaway4
Castaway	May	27	2016	4	27.272	Year 1	Castaway4
Castaway	May	27	2016	4	27.272	Year 1	Castaway4
Castaway	May	27	2016	4	27.173	Year 1	Castaway4
Castaway	May	27	2016	4	27.173	Year 1	Castaway4
Castaway	May	27	2016	4	27.173	Year 1	Castaway4
Castaway	May	27	2016	4	27.173	Year 1	Castaway4
Castaway	May	27	2016	4	27.075	Year 1	Castaway4
Castaway	May	27	2016	4	27.075	Year 1	Castaway4
Castaway	May	27	2016	4	27.075	Year 1	Castaway4
Castaway	May	27	2016	4	27.075	Year 1	Castaway4
Castaway	May	27	2016	4	27.075	Year 1	Castaway4
Castaway	May	27	2016	4	27.075	Year 1	Castaway4
Castaway	May	27	2016	4	27.075	Year 1	Castaway4
Castaway	May	27	2016	4	27.075	Year 1	Castaway4
Castaway	May	27	2016	4	27.075	Year 1	Castaway4
Castaway	May	27	2016	4	27.075	Year 1	Castaway4
Castaway	May	27	2016	4	27.075	Year 1	Castaway4
Castaway	May	27	2016	4	27.075	Year 1	Castaway4
Castaway	May	28	2016	4	27.173	Year 1	Castaway4
Castaway	May	28	2016	4	27.173	Year 1	Castaway4
Castaway	May	28	2016	4	27.075	Year 1	Castaway4
Castaway	May	28	2016	4	27.075	Year 1	Castaway4
Castaway	May	28	2016	4	27.173	Year 1	Castaway4
Castaway	May	28	2016	4	27.075	Year 1	Castaway4
Castaway	May	28	2016	4	27.075	Year 1	Castaway4
Castaway	May	28	2016	4	27.075	Year 1	Castaway4
Castaway	May	28	2016	4	27.075	Year 1	Castaway4
Castaway	May	28	2016	4	26.977	Year 1	Castaway4
Castaway	May	28	2016	4	26.977	Year 1	Castaway4
Castaway	May	28	2016	4	26.977	Year 1	Castaway4
Castaway	May	28	2016	4	26.879	Year 1	Castaway4
Castaway	May	28	2016	4	26.879	Year 1	Castaway4
Castaway	May	28	2016	4	26.879	Year 1	Castaway4
Castaway	May	28	2016	4	26.977	Year 1	Castaway4
Castaway	May	28	2016	4	26.879	Year 1	Castaway4
Castaway	May	28	2016	4	26.879	Year 1	Castaway4
Castaway	May	28	2016	4	26.879	Year 1	Castaway4
Castaway	May	28	2016	4	26.879	Year 1	Castaway4
Castaway	May	28	2016	4	26.879	Year 1	Castaway4
Castaway	May	28	2016	4	26.977	Year 1	Castaway4
Castaway	May	28	2016	4	26.977	Year 1	Castaway4
Castaway	May	28	2016	4	26.977	Year 1	Castaway4
Castaway	May	28	2016	4	27.075	Year 1	Castaway4
Castaway	May	28	2016	4	27.075	Year 1	Castaway4
Castaway	May	28	2016	4	27.075	Year 1	Castaway4
Castaway	May	28	2016	4	27.075	Year 1	Castaway4
Castaway	May	28	2016	4	27.272	Year 1	Castaway4
Castaway	May	28	2016	4	27.173	Year 1	Castaway4
Castaway	May	28	2016	4	27.37	Year 1	Castaway4
Castaway	May	28	2016	4	27.37	Year 1	Castaway4
Castaway	May	28	2016	4	27.567	Year 1	Castaway4
Castaway	May	28	2016	4	27.665	Year 1	Castaway4
Castaway	May	28	2016	4	27.665	Year 1	Castaway4
Castaway	May	28	2016	4	27.764	Year 1	Castaway4
Castaway	May	28	2016	4	27.862	Year 1	Castaway4
Castaway	May	28	2016	4	27.468	Year 1	Castaway4
Castaway	May	28	2016	4	27.468	Year 1	Castaway4
Castaway	May	28	2016	4	27.468	Year 1	Castaway4
Castaway	May	28	2016	4	27.468	Year 1	Castaway4
Castaway	May	28	2016	4	27.567	Year 1	Castaway4
Castaway	May	28	2016	4	27.665	Year 1	Castaway4
Castaway	May	28	2016	4	27.764	Year 1	Castaway4
Castaway	May	28	2016	4	27.961	Year 1	Castaway4
Castaway	May	28	2016	4	27.961	Year 1	Castaway4
Castaway	May	28	2016	4	28.159	Year 1	Castaway4
Castaway	May	28	2016	4	28.456	Year 1	Castaway4
Castaway	May	28	2016	4	28.555	Year 1	Castaway4
Castaway	May	28	2016	4	28.357	Year 1	Castaway4
Castaway	May	28	2016	4	28.357	Year 1	Castaway4
Castaway	May	28	2016	4	28.456	Year 1	Castaway4
Castaway	May	28	2016	4	28.258	Year 1	Castaway4
Castaway	May	28	2016	4	27.862	Year 1	Castaway4
Castaway	May	28	2016	4	27.764	Year 1	Castaway4
Castaway	May	28	2016	4	27.862	Year 1	Castaway4
Castaway	May	28	2016	4	27.764	Year 1	Castaway4
Castaway	May	28	2016	4	27.764	Year 1	Castaway4
Castaway	May	28	2016	4	27.764	Year 1	Castaway4
Castaway	May	28	2016	4	27.764	Year 1	Castaway4
Castaway	May	28	2016	4	27.468	Year 1	Castaway4
Castaway	May	28	2016	4	27.37	Year 1	Castaway4
Castaway	May	28	2016	4	27.37	Year 1	Castaway4
Castaway	May	28	2016	4	27.37	Year 1	Castaway4
Castaway	May	28	2016	4	27.37	Year 1	Castaway4
Castaway	May	28	2016	4	27.37	Year 1	Castaway4
Castaway	May	28	2016	4	27.37	Year 1	Castaway4
Castaway	May	28	2016	4	27.468	Year 1	Castaway4
Castaway	May	28	2016	4	27.468	Year 1	Castaway4
Castaway	May	28	2016	4	27.567	Year 1	Castaway4
Castaway	May	28	2016	4	27.665	Year 1	Castaway4
Castaway	May	28	2016	4	27.665	Year 1	Castaway4
Castaway	May	29	2016	4	27.665	Year 1	Castaway4
Castaway	May	29	2016	4	27.665	Year 1	Castaway4
Castaway	May	29	2016	4	27.567	Year 1	Castaway4
Castaway	May	29	2016	4	27.567	Year 1	Castaway4
Castaway	May	29	2016	4	27.567	Year 1	Castaway4
Castaway	May	29	2016	4	27.468	Year 1	Castaway4
Castaway	May	29	2016	4	27.468	Year 1	Castaway4
Castaway	May	29	2016	4	27.272	Year 1	Castaway4
Castaway	May	29	2016	4	27.272	Year 1	Castaway4
Castaway	May	29	2016	4	27.272	Year 1	Castaway4
Castaway	May	29	2016	4	27.37	Year 1	Castaway4
Castaway	May	29	2016	4	27.37	Year 1	Castaway4
Castaway	May	29	2016	4	27.468	Year 1	Castaway4
Castaway	May	29	2016	4	27.665	Year 1	Castaway4
Castaway	May	29	2016	4	27.665	Year 1	Castaway4
Castaway	May	29	2016	4	27.665	Year 1	Castaway4
Castaway	May	29	2016	4	27.764	Year 1	Castaway4
Castaway	May	29	2016	4	27.764	Year 1	Castaway4
Castaway	May	29	2016	4	27.468	Year 1	Castaway4
Castaway	May	29	2016	4	27.567	Year 1	Castaway4
Castaway	May	29	2016	4	27.567	Year 1	Castaway4
Castaway	May	29	2016	4	27.567	Year 1	Castaway4
Castaway	May	29	2016	4	27.665	Year 1	Castaway4
Castaway	May	29	2016	4	27.665	Year 1	Castaway4
Castaway	May	29	2016	4	27.665	Year 1	Castaway4
Castaway	May	29	2016	4	27.665	Year 1	Castaway4
Castaway	May	29	2016	4	27.665	Year 1	Castaway4
Castaway	May	29	2016	4	27.665	Year 1	Castaway4
Castaway	May	29	2016	4	27.567	Year 1	Castaway4
Castaway	May	29	2016	4	27.665	Year 1	Castaway4
Castaway	May	29	2016	4	27.764	Year 1	Castaway4
Castaway	May	29	2016	4	27.961	Year 1	Castaway4
Castaway	May	29	2016	4	27.961	Year 1	Castaway4
Castaway	May	29	2016	4	28.06	Year 1	Castaway4
Castaway	May	29	2016	4	28.06	Year 1	Castaway4
Castaway	May	29	2016	4	28.159	Year 1	Castaway4
Castaway	May	29	2016	4	28.258	Year 1	Castaway4
Castaway	May	29	2016	4	27.862	Year 1	Castaway4
Castaway	May	29	2016	4	27.764	Year 1	Castaway4
Castaway	May	29	2016	4	27.764	Year 1	Castaway4
Castaway	May	29	2016	4	27.764	Year 1	Castaway4
Castaway	May	29	2016	4	27.764	Year 1	Castaway4
Castaway	May	29	2016	4	27.764	Year 1	Castaway4
Castaway	May	29	2016	4	27.961	Year 1	Castaway4
Castaway	May	29	2016	4	28.159	Year 1	Castaway4
Castaway	May	29	2016	4	28.258	Year 1	Castaway4
Castaway	May	29	2016	4	28.258	Year 1	Castaway4
Castaway	May	29	2016	4	28.258	Year 1	Castaway4
Castaway	May	29	2016	4	28.357	Year 1	Castaway4
Castaway	May	29	2016	4	28.357	Year 1	Castaway4
Castaway	May	29	2016	4	28.258	Year 1	Castaway4
Castaway	May	29	2016	4	28.258	Year 1	Castaway4
Castaway	May	29	2016	4	28.159	Year 1	Castaway4
Castaway	May	29	2016	4	28.06	Year 1	Castaway4
Castaway	May	29	2016	4	27.961	Year 1	Castaway4
Castaway	May	29	2016	4	27.862	Year 1	Castaway4
Castaway	May	29	2016	4	27.862	Year 1	Castaway4
Castaway	May	29	2016	4	27.764	Year 1	Castaway4
Castaway	May	29	2016	4	27.764	Year 1	Castaway4
Castaway	May	29	2016	4	27.665	Year 1	Castaway4
Castaway	May	29	2016	4	27.764	Year 1	Castaway4
Castaway	May	29	2016	4	27.665	Year 1	Castaway4
Castaway	May	29	2016	4	27.665	Year 1	Castaway4
Castaway	May	29	2016	4	27.665	Year 1	Castaway4
Castaway	May	29	2016	4	27.665	Year 1	Castaway4
Castaway	May	29	2016	4	27.665	Year 1	Castaway4
Castaway	May	29	2016	4	27.567	Year 1	Castaway4
Castaway	May	29	2016	4	27.567	Year 1	Castaway4
Castaway	May	29	2016	4	27.567	Year 1	Castaway4
Castaway	May	29	2016	4	27.468	Year 1	Castaway4
Castaway	May	29	2016	4	27.468	Year 1	Castaway4
Castaway	May	29	2016	4	27.468	Year 1	Castaway4
Castaway	May	30	2016	4	27.468	Year 1	Castaway4
Castaway	May	30	2016	4	27.567	Year 1	Castaway4
Castaway	May	30	2016	4	27.665	Year 1	Castaway4
Castaway	May	30	2016	4	27.665	Year 1	Castaway4
Castaway	May	30	2016	4	27.665	Year 1	Castaway4
Castaway	May	30	2016	4	27.665	Year 1	Castaway4
Castaway	May	30	2016	4	27.567	Year 1	Castaway4
Castaway	May	30	2016	4	27.567	Year 1	Castaway4
Castaway	May	30	2016	4	27.665	Year 1	Castaway4
Castaway	May	30	2016	4	27.665	Year 1	Castaway4
Castaway	May	30	2016	4	27.862	Year 1	Castaway4
Castaway	May	30	2016	4	27.862	Year 1	Castaway4
Castaway	May	30	2016	4	27.665	Year 1	Castaway4
Castaway	May	30	2016	4	27.665	Year 1	Castaway4
Castaway	May	30	2016	4	27.665	Year 1	Castaway4
Castaway	May	30	2016	4	27.764	Year 1	Castaway4
Castaway	May	30	2016	4	27.764	Year 1	Castaway4
Castaway	May	30	2016	4	27.764	Year 1	Castaway4
Castaway	May	30	2016	4	27.764	Year 1	Castaway4
Castaway	May	30	2016	4	27.862	Year 1	Castaway4
Castaway	May	30	2016	4	27.862	Year 1	Castaway4
Castaway	May	30	2016	4	27.764	Year 1	Castaway4
Castaway	May	30	2016	4	27.764	Year 1	Castaway4
Castaway	May	30	2016	4	27.764	Year 1	Castaway4
Castaway	May	30	2016	4	27.862	Year 1	Castaway4
Castaway	May	30	2016	4	27.862	Year 1	Castaway4
Castaway	May	30	2016	4	27.862	Year 1	Castaway4
Castaway	May	30	2016	4	27.862	Year 1	Castaway4
Castaway	May	30	2016	4	27.862	Year 1	Castaway4
Castaway	May	30	2016	4	27.764	Year 1	Castaway4
Castaway	May	30	2016	4	27.961	Year 1	Castaway4
Castaway	May	30	2016	4	28.06	Year 1	Castaway4
Castaway	May	30	2016	4	28.06	Year 1	Castaway4
Castaway	May	30	2016	4	27.862	Year 1	Castaway4
Castaway	May	30	2016	4	27.862	Year 1	Castaway4
Castaway	May	30	2016	4	27.862	Year 1	Castaway4
Castaway	May	30	2016	4	28.159	Year 1	Castaway4
Castaway	May	30	2016	4	28.159	Year 1	Castaway4
Castaway	May	30	2016	4	28.159	Year 1	Castaway4
Castaway	May	30	2016	4	28.258	Year 1	Castaway4
Castaway	May	30	2016	4	28.258	Year 1	Castaway4
Castaway	May	30	2016	4	27.961	Year 1	Castaway4
Castaway	May	30	2016	4	28.06	Year 1	Castaway4
Castaway	May	30	2016	4	28.159	Year 1	Castaway4
Castaway	May	30	2016	4	28.357	Year 1	Castaway4
Castaway	May	30	2016	4	27.961	Year 1	Castaway4
Castaway	May	30	2016	4	28.357	Year 1	Castaway4
Castaway	May	30	2016	4	28.159	Year 1	Castaway4
Castaway	May	30	2016	4	28.159	Year 1	Castaway4
Castaway	May	30	2016	4	28.258	Year 1	Castaway4
Castaway	May	30	2016	4	28.357	Year 1	Castaway4
Castaway	May	30	2016	4	28.555	Year 1	Castaway4
Castaway	May	30	2016	4	28.853	Year 1	Castaway4
Castaway	May	30	2016	4	28.357	Year 1	Castaway4
Castaway	May	30	2016	4	28.258	Year 1	Castaway4
Castaway	May	30	2016	4	28.258	Year 1	Castaway4
Castaway	May	30	2016	4	28.258	Year 1	Castaway4
Castaway	May	30	2016	4	28.258	Year 1	Castaway4
Castaway	May	30	2016	4	28.06	Year 1	Castaway4
Castaway	May	30	2016	4	28.159	Year 1	Castaway4
Castaway	May	30	2016	4	28.159	Year 1	Castaway4
Castaway	May	30	2016	4	28.258	Year 1	Castaway4
Castaway	May	30	2016	4	28.06	Year 1	Castaway4
Castaway	May	30	2016	4	28.06	Year 1	Castaway4
Castaway	May	30	2016	4	28.159	Year 1	Castaway4
Castaway	May	30	2016	4	28.06	Year 1	Castaway4
Castaway	May	30	2016	4	28.06	Year 1	Castaway4
Castaway	May	30	2016	4	28.06	Year 1	Castaway4
Castaway	May	30	2016	4	27.961	Year 1	Castaway4
Castaway	May	30	2016	4	27.961	Year 1	Castaway4
Castaway	May	30	2016	4	27.862	Year 1	Castaway4
Castaway	May	30	2016	4	27.862	Year 1	Castaway4
Castaway	May	31	2016	4	27.764	Year 1	Castaway4
Castaway	May	31	2016	4	27.961	Year 1	Castaway4
Castaway	May	31	2016	4	28.159	Year 1	Castaway4
Castaway	May	31	2016	4	28.06	Year 1	Castaway4
Castaway	May	31	2016	4	28.06	Year 1	Castaway4
Castaway	May	31	2016	4	27.961	Year 1	Castaway4
Castaway	May	31	2016	4	27.961	Year 1	Castaway4
Castaway	May	31	2016	4	27.961	Year 1	Castaway4
Castaway	May	31	2016	4	27.862	Year 1	Castaway4
Castaway	May	31	2016	4	27.961	Year 1	Castaway4
Castaway	May	31	2016	4	27.961	Year 1	Castaway4
Castaway	May	31	2016	4	27.961	Year 1	Castaway4
Castaway	May	31	2016	4	27.862	Year 1	Castaway4
Castaway	May	31	2016	4	27.862	Year 1	Castaway4
Castaway	May	31	2016	4	27.862	Year 1	Castaway4
Castaway	May	31	2016	4	27.862	Year 1	Castaway4
Castaway	May	31	2016	4	27.961	Year 1	Castaway4
Castaway	May	31	2016	4	27.862	Year 1	Castaway4
Castaway	May	31	2016	4	27.961	Year 1	Castaway4
Castaway	May	31	2016	4	27.961	Year 1	Castaway4
Castaway	May	31	2016	4	27.862	Year 1	Castaway4
Castaway	May	31	2016	4	27.862	Year 1	Castaway4
Castaway	May	31	2016	4	27.961	Year 1	Castaway4
Castaway	May	31	2016	4	28.06	Year 1	Castaway4
Castaway	May	31	2016	4	28.06	Year 1	Castaway4
Castaway	May	31	2016	4	28.159	Year 1	Castaway4
Castaway	May	31	2016	4	28.159	Year 1	Castaway4
Castaway	May	31	2016	4	28.159	Year 1	Castaway4
Castaway	May	31	2016	4	28.258	Year 1	Castaway4
Castaway	May	31	2016	4	28.258	Year 1	Castaway4
Castaway	May	31	2016	4	28.357	Year 1	Castaway4
Castaway	May	31	2016	4	28.159	Year 1	Castaway4
Castaway	May	31	2016	4	28.357	Year 1	Castaway4
Castaway	May	31	2016	4	28.456	Year 1	Castaway4
Castaway	May	31	2016	4	28.456	Year 1	Castaway4
Castaway	May	31	2016	4	28.555	Year 1	Castaway4
Castaway	May	31	2016	4	28.06	Year 1	Castaway4
Castaway	May	31	2016	4	27.961	Year 1	Castaway4
Castaway	May	31	2016	4	27.961	Year 1	Castaway4
Castaway	May	31	2016	4	27.961	Year 1	Castaway4
Castaway	May	31	2016	4	28.159	Year 1	Castaway4
Castaway	May	31	2016	4	28.159	Year 1	Castaway4
Castaway	May	31	2016	4	28.159	Year 1	Castaway4
Castaway	May	31	2016	4	28.258	Year 1	Castaway4
Castaway	May	31	2016	4	28.357	Year 1	Castaway4
Castaway	May	31	2016	4	28.456	Year 1	Castaway4
Castaway	May	31	2016	4	28.357	Year 1	Castaway4
Castaway	May	31	2016	4	28.456	Year 1	Castaway4
Castaway	May	31	2016	4	28.357	Year 1	Castaway4
Castaway	May	31	2016	4	28.357	Year 1	Castaway4
Castaway	May	31	2016	4	28.357	Year 1	Castaway4
Castaway	May	31	2016	4	28.357	Year 1	Castaway4
Castaway	May	31	2016	4	28.258	Year 1	Castaway4
Castaway	May	31	2016	4	28.06	Year 1	Castaway4
Castaway	May	31	2016	4	27.862	Year 1	Castaway4
Castaway	May	31	2016	4	28.258	Year 1	Castaway4
Castaway	May	31	2016	4	28.357	Year 1	Castaway4
Castaway	May	31	2016	4	28.258	Year 1	Castaway4
Castaway	May	31	2016	4	27.961	Year 1	Castaway4
Castaway	May	31	2016	4	27.961	Year 1	Castaway4
Castaway	May	31	2016	4	28.06	Year 1	Castaway4
Castaway	May	31	2016	4	28.06	Year 1	Castaway4
Castaway	May	31	2016	4	28.06	Year 1	Castaway4
Castaway	May	31	2016	4	27.961	Year 1	Castaway4
Castaway	May	31	2016	4	27.961	Year 1	Castaway4
Castaway	May	31	2016	4	27.961	Year 1	Castaway4
Castaway	May	31	2016	4	27.961	Year 1	Castaway4
Castaway	May	31	2016	4	27.961	Year 1	Castaway4
Castaway	May	31	2016	4	27.961	Year 1	Castaway4
Castaway	May	31	2016	4	27.961	Year 1	Castaway4
Castaway	May	31	2016	4	28.06	Year 1	Castaway4
Castaway	May	31	2016	4	28.159	Year 1	Castaway4
Castaway	May	10	2016	1	23.773	Year 1	Castaway1
Castaway	May	10	2016	1	23.581	Year 1	Castaway1
Castaway	May	10	2016	1	23.292	Year 1	Castaway1
Castaway	May	10	2016	1	23.292	Year 1	Castaway1
Castaway	May	11	2016	1	23.196	Year 1	Castaway1
Castaway	May	11	2016	1	23.1	Year 1	Castaway1
Castaway	May	11	2016	1	23.1	Year 1	Castaway1
Castaway	May	11	2016	1	22.908	Year 1	Castaway1
Castaway	May	11	2016	1	23.004	Year 1	Castaway1
Castaway	May	11	2016	1	22.717	Year 1	Castaway1
Castaway	May	11	2016	1	23.196	Year 1	Castaway1
Castaway	May	11	2016	1	23.388	Year 1	Castaway1
Castaway	May	11	2016	1	23.004	Year 1	Castaway1
Castaway	May	11	2016	1	22.908	Year 1	Castaway1
Castaway	May	11	2016	1	22.525	Year 1	Castaway1
Castaway	May	11	2016	1	22.717	Year 1	Castaway1
Castaway	May	11	2016	1	22.333	Year 1	Castaway1
Castaway	May	11	2016	1	22.525	Year 1	Castaway1
Castaway	May	11	2016	1	22.142	Year 1	Castaway1
Castaway	May	11	2016	1	22.429	Year 1	Castaway1
Castaway	May	11	2016	1	22.046	Year 1	Castaway1
Castaway	May	11	2016	1	22.238	Year 1	Castaway1
Castaway	May	11	2016	1	22.046	Year 1	Castaway1
Castaway	May	11	2016	1	22.621	Year 1	Castaway1
Castaway	May	11	2016	1	22.142	Year 1	Castaway1
Castaway	May	11	2016	1	22.429	Year 1	Castaway1
Castaway	May	11	2016	1	22.525	Year 1	Castaway1
Castaway	May	11	2016	1	22.812	Year 1	Castaway1
Castaway	May	11	2016	1	23.1	Year 1	Castaway1
Castaway	May	11	2016	1	23.484	Year 1	Castaway1
Castaway	May	11	2016	1	23.966	Year 1	Castaway1
Castaway	May	11	2016	1	24.351	Year 1	Castaway1
Castaway	May	11	2016	1	24.738	Year 1	Castaway1
Castaway	May	11	2016	1	25.125	Year 1	Castaway1
Castaway	May	11	2016	1	25.513	Year 1	Castaway1
Castaway	May	11	2016	1	25.805	Year 1	Castaway1
Castaway	May	11	2016	1	26.195	Year 1	Castaway1
Castaway	May	11	2016	1	26.488	Year 1	Castaway1
Castaway	May	11	2016	1	26.585	Year 1	Castaway1
Castaway	May	11	2016	1	26.683	Year 1	Castaway1
Castaway	May	11	2016	1	26.879	Year 1	Castaway1
Castaway	May	11	2016	1	27.075	Year 1	Castaway1
Castaway	May	11	2016	1	27.665	Year 1	Castaway1
Castaway	May	11	2016	1	28.357	Year 1	Castaway1
Castaway	May	11	2016	1	28.655	Year 1	Castaway1
Castaway	May	11	2016	1	28.853	Year 1	Castaway1
Castaway	May	11	2016	1	28.555	Year 1	Castaway1
Castaway	May	11	2016	1	28.953	Year 1	Castaway1
Castaway	May	11	2016	1	30.154	Year 1	Castaway1
Castaway	May	11	2016	1	31.064	Year 1	Castaway1
Castaway	May	11	2016	1	30.963	Year 1	Castaway1
Castaway	May	11	2016	1	30.558	Year 1	Castaway1
Castaway	May	11	2016	1	29.652	Year 1	Castaway1
Castaway	May	11	2016	1	29.053	Year 1	Castaway1
Castaway	May	11	2016	1	28.754	Year 1	Castaway1
Castaway	May	11	2016	1	27.272	Year 1	Castaway1
Castaway	May	11	2016	1	27.37	Year 1	Castaway1
Castaway	May	11	2016	1	27.764	Year 1	Castaway1
Castaway	May	11	2016	1	28.06	Year 1	Castaway1
Castaway	May	11	2016	1	27.272	Year 1	Castaway1
Castaway	May	11	2016	1	27.272	Year 1	Castaway1
Castaway	May	11	2016	1	27.468	Year 1	Castaway1
Castaway	May	11	2016	1	26.292	Year 1	Castaway1
Castaway	May	11	2016	1	25.513	Year 1	Castaway1
Castaway	May	11	2016	1	25.708	Year 1	Castaway1
Castaway	May	11	2016	1	25.319	Year 1	Castaway1
Castaway	May	11	2016	1	25.416	Year 1	Castaway1
Castaway	May	11	2016	1	25.416	Year 1	Castaway1
Castaway	May	11	2016	1	25.028	Year 1	Castaway1
Castaway	May	11	2016	1	25.319	Year 1	Castaway1
Castaway	May	11	2016	1	24.448	Year 1	Castaway1
Castaway	May	11	2016	1	25.028	Year 1	Castaway1
Castaway	May	11	2016	1	25.028	Year 1	Castaway1
Castaway	May	11	2016	1	24.835	Year 1	Castaway1
Castaway	May	11	2016	1	24.738	Year 1	Castaway1
Castaway	May	11	2016	1	24.545	Year 1	Castaway1
Castaway	May	12	2016	1	24.738	Year 1	Castaway1
Castaway	May	12	2016	1	24.448	Year 1	Castaway1
Castaway	May	12	2016	1	24.641	Year 1	Castaway1
Castaway	May	12	2016	1	24.351	Year 1	Castaway1
Castaway	May	12	2016	1	24.545	Year 1	Castaway1
Castaway	May	12	2016	1	24.158	Year 1	Castaway1
Castaway	May	12	2016	1	24.448	Year 1	Castaway1
Castaway	May	12	2016	1	24.062	Year 1	Castaway1
Castaway	May	12	2016	1	24.351	Year 1	Castaway1
Castaway	May	12	2016	1	23.869	Year 1	Castaway1
Castaway	May	12	2016	1	24.158	Year 1	Castaway1
Castaway	May	12	2016	1	23.966	Year 1	Castaway1
Castaway	May	12	2016	1	24.062	Year 1	Castaway1
Castaway	May	12	2016	1	24.062	Year 1	Castaway1
Castaway	May	12	2016	1	23.869	Year 1	Castaway1
Castaway	May	12	2016	1	24.158	Year 1	Castaway1
Castaway	May	12	2016	1	23.773	Year 1	Castaway1
Castaway	May	12	2016	1	24.062	Year 1	Castaway1
Castaway	May	12	2016	1	23.677	Year 1	Castaway1
Castaway	May	12	2016	1	23.966	Year 1	Castaway1
Castaway	May	12	2016	1	23.966	Year 1	Castaway1
Castaway	May	12	2016	1	23.869	Year 1	Castaway1
Castaway	May	12	2016	1	24.158	Year 1	Castaway1
Castaway	May	12	2016	1	23.773	Year 1	Castaway1
Castaway	May	12	2016	1	24.158	Year 1	Castaway1
Castaway	May	12	2016	1	24.545	Year 1	Castaway1
Castaway	May	12	2016	1	25.028	Year 1	Castaway1
Castaway	May	12	2016	1	25.222	Year 1	Castaway1
Castaway	May	12	2016	1	25.513	Year 1	Castaway1
Castaway	May	12	2016	1	26.292	Year 1	Castaway1
Castaway	May	12	2016	1	26.585	Year 1	Castaway1
Castaway	May	12	2016	1	26.781	Year 1	Castaway1
Castaway	May	12	2016	1	26.977	Year 1	Castaway1
Castaway	May	12	2016	1	27.567	Year 1	Castaway1
Castaway	May	12	2016	1	29.252	Year 1	Castaway1
Castaway	May	12	2016	1	27.862	Year 1	Castaway1
Castaway	May	12	2016	1	27.468	Year 1	Castaway1
Castaway	May	12	2016	1	27.173	Year 1	Castaway1
Castaway	May	12	2016	1	27.764	Year 1	Castaway1
Castaway	May	12	2016	1	28.953	Year 1	Castaway1
Castaway	May	12	2016	1	28.754	Year 1	Castaway1
Castaway	May	12	2016	1	28.456	Year 1	Castaway1
Castaway	May	12	2016	1	28.357	Year 1	Castaway1
Castaway	May	12	2016	1	28.159	Year 1	Castaway1
Castaway	May	12	2016	1	27.862	Year 1	Castaway1
Castaway	May	12	2016	1	27.665	Year 1	Castaway1
Castaway	May	12	2016	1	27.567	Year 1	Castaway1
Castaway	May	12	2016	1	27.173	Year 1	Castaway1
Castaway	May	12	2016	1	26.879	Year 1	Castaway1
Castaway	May	12	2016	1	26.781	Year 1	Castaway1
Castaway	May	12	2016	1	26.585	Year 1	Castaway1
Castaway	May	12	2016	1	26.488	Year 1	Castaway1
Castaway	May	12	2016	1	26.488	Year 1	Castaway1
Castaway	May	12	2016	1	26.39	Year 1	Castaway1
Castaway	May	12	2016	1	26.292	Year 1	Castaway1
Castaway	May	12	2016	1	26.195	Year 1	Castaway1
Castaway	May	12	2016	1	26.292	Year 1	Castaway1
Castaway	May	12	2016	1	26.39	Year 1	Castaway1
Castaway	May	12	2016	1	26.097	Year 1	Castaway1
Castaway	May	12	2016	1	25.902	Year 1	Castaway1
Castaway	May	12	2016	1	25.61	Year 1	Castaway1
Castaway	May	12	2016	1	25.416	Year 1	Castaway1
Castaway	May	12	2016	1	25.319	Year 1	Castaway1
Castaway	May	12	2016	1	25.222	Year 1	Castaway1
Castaway	May	12	2016	1	24.255	Year 1	Castaway1
Castaway	May	12	2016	1	25.708	Year 1	Castaway1
Castaway	May	12	2016	1	25.222	Year 1	Castaway1
Castaway	May	12	2016	1	25.513	Year 1	Castaway1
Castaway	May	12	2016	1	24.738	Year 1	Castaway1
Castaway	May	12	2016	1	24.255	Year 1	Castaway1
Castaway	May	12	2016	1	24.351	Year 1	Castaway1
Castaway	May	12	2016	1	24.158	Year 1	Castaway1
Castaway	May	13	2016	1	24.351	Year 1	Castaway1
Castaway	May	13	2016	1	24.062	Year 1	Castaway1
Castaway	May	13	2016	1	24.255	Year 1	Castaway1
Castaway	May	13	2016	1	24.062	Year 1	Castaway1
Castaway	May	13	2016	1	24.158	Year 1	Castaway1
Castaway	May	13	2016	1	24.158	Year 1	Castaway1
Castaway	May	13	2016	1	24.062	Year 1	Castaway1
Castaway	May	13	2016	1	24.158	Year 1	Castaway1
Castaway	May	13	2016	1	23.966	Year 1	Castaway1
Castaway	May	13	2016	1	24.158	Year 1	Castaway1
Castaway	May	13	2016	1	23.966	Year 1	Castaway1
Castaway	May	13	2016	1	24.062	Year 1	Castaway1
Castaway	May	13	2016	1	24.062	Year 1	Castaway1
Castaway	May	13	2016	1	23.869	Year 1	Castaway1
Castaway	May	13	2016	1	24.062	Year 1	Castaway1
Castaway	May	13	2016	1	23.869	Year 1	Castaway1
Castaway	May	13	2016	1	23.966	Year 1	Castaway1
Castaway	May	13	2016	1	23.966	Year 1	Castaway1
Castaway	May	13	2016	1	23.869	Year 1	Castaway1
Castaway	May	13	2016	1	24.062	Year 1	Castaway1
Castaway	May	13	2016	1	23.773	Year 1	Castaway1
Castaway	May	13	2016	1	24.448	Year 1	Castaway1
Castaway	May	13	2016	1	24.351	Year 1	Castaway1
Castaway	May	13	2016	1	25.805	Year 1	Castaway1
Castaway	May	13	2016	1	27.567	Year 1	Castaway1
Castaway	May	13	2016	1	30.558	Year 1	Castaway1
Castaway	May	13	2016	1	28.953	Year 1	Castaway1
Castaway	May	13	2016	1	29.552	Year 1	Castaway1
Castaway	May	13	2016	1	28.456	Year 1	Castaway1
Castaway	May	13	2016	1	27.862	Year 1	Castaway1
Castaway	May	13	2016	1	27.862	Year 1	Castaway1
Castaway	May	13	2016	1	27.961	Year 1	Castaway1
Castaway	May	13	2016	1	27.961	Year 1	Castaway1
Castaway	May	13	2016	1	28.159	Year 1	Castaway1
Castaway	May	13	2016	1	28.555	Year 1	Castaway1
Castaway	May	13	2016	1	28.953	Year 1	Castaway1
Castaway	May	13	2016	1	29.053	Year 1	Castaway1
Castaway	May	13	2016	1	28.853	Year 1	Castaway1
Castaway	May	13	2016	1	28.456	Year 1	Castaway1
Castaway	May	13	2016	1	28.06	Year 1	Castaway1
Castaway	May	13	2016	1	29.053	Year 1	Castaway1
Castaway	May	13	2016	1	30.457	Year 1	Castaway1
Castaway	May	13	2016	1	30.659	Year 1	Castaway1
Castaway	May	13	2016	1	36.295	Year 1	Castaway1
Castaway	May	13	2016	1	35.971	Year 1	Castaway1
Castaway	May	13	2016	1	27.173	Year 1	Castaway1
Castaway	May	13	2016	1	26.683	Year 1	Castaway1
Castaway	May	13	2016	1	26.585	Year 1	Castaway1
Castaway	May	13	2016	1	26.879	Year 1	Castaway1
Castaway	May	13	2016	1	26.781	Year 1	Castaway1
Castaway	May	13	2016	1	26.683	Year 1	Castaway1
Castaway	May	13	2016	1	26.683	Year 1	Castaway1
Castaway	May	13	2016	1	26.683	Year 1	Castaway1
Castaway	May	13	2016	1	26.585	Year 1	Castaway1
Castaway	May	13	2016	1	26.585	Year 1	Castaway1
Castaway	May	13	2016	1	26.488	Year 1	Castaway1
Castaway	May	13	2016	1	26.39	Year 1	Castaway1
Castaway	May	13	2016	1	26.39	Year 1	Castaway1
Castaway	May	13	2016	1	26.39	Year 1	Castaway1
Castaway	May	13	2016	1	26.292	Year 1	Castaway1
Castaway	May	13	2016	1	26.292	Year 1	Castaway1
Castaway	May	13	2016	1	26.292	Year 1	Castaway1
Castaway	May	13	2016	1	26.292	Year 1	Castaway1
Castaway	May	13	2016	1	26.292	Year 1	Castaway1
Castaway	May	13	2016	1	26.292	Year 1	Castaway1
Castaway	May	13	2016	1	26.292	Year 1	Castaway1
Castaway	May	13	2016	1	26.292	Year 1	Castaway1
Castaway	May	13	2016	1	26.292	Year 1	Castaway1
Castaway	May	13	2016	1	26.292	Year 1	Castaway1
Castaway	May	13	2016	1	26.292	Year 1	Castaway1
Castaway	May	13	2016	1	26.292	Year 1	Castaway1
Castaway	May	13	2016	1	26.195	Year 1	Castaway1
Castaway	May	14	2016	1	26.195	Year 1	Castaway1
Castaway	May	14	2016	1	26.195	Year 1	Castaway1
Castaway	May	14	2016	1	26.195	Year 1	Castaway1
Castaway	May	14	2016	1	26.195	Year 1	Castaway1
Castaway	May	14	2016	1	26.195	Year 1	Castaway1
Castaway	May	14	2016	1	26.195	Year 1	Castaway1
Castaway	May	14	2016	1	26.195	Year 1	Castaway1
Castaway	May	14	2016	1	26.195	Year 1	Castaway1
Castaway	May	14	2016	1	26.195	Year 1	Castaway1
Castaway	May	14	2016	1	26.195	Year 1	Castaway1
Castaway	May	14	2016	1	26.195	Year 1	Castaway1
Castaway	May	14	2016	1	26.195	Year 1	Castaway1
Castaway	May	14	2016	1	26.195	Year 1	Castaway1
Castaway	May	14	2016	1	26.195	Year 1	Castaway1
Castaway	May	14	2016	1	26.195	Year 1	Castaway1
Castaway	May	14	2016	1	26.195	Year 1	Castaway1
Castaway	May	14	2016	1	26.097	Year 1	Castaway1
Castaway	May	14	2016	1	26.097	Year 1	Castaway1
Castaway	May	14	2016	1	26.097	Year 1	Castaway1
Castaway	May	14	2016	1	26.097	Year 1	Castaway1
Castaway	May	14	2016	1	26.097	Year 1	Castaway1
Castaway	May	14	2016	1	26.195	Year 1	Castaway1
Castaway	May	14	2016	1	26.097	Year 1	Castaway1
Castaway	May	14	2016	1	26.097	Year 1	Castaway1
Castaway	May	14	2016	1	26.097	Year 1	Castaway1
Castaway	May	14	2016	1	26.097	Year 1	Castaway1
Castaway	May	14	2016	1	26.195	Year 1	Castaway1
Castaway	May	14	2016	1	26.195	Year 1	Castaway1
Castaway	May	14	2016	1	26.292	Year 1	Castaway1
Castaway	May	14	2016	1	26.292	Year 1	Castaway1
Castaway	May	14	2016	1	26.39	Year 1	Castaway1
Castaway	May	14	2016	1	26.488	Year 1	Castaway1
Castaway	May	14	2016	1	26.585	Year 1	Castaway1
Castaway	May	14	2016	1	26.488	Year 1	Castaway1
Castaway	May	14	2016	1	26.585	Year 1	Castaway1
Castaway	May	14	2016	1	26.585	Year 1	Castaway1
Castaway	May	14	2016	1	26.683	Year 1	Castaway1
Castaway	May	14	2016	1	26.683	Year 1	Castaway1
Castaway	May	14	2016	1	26.683	Year 1	Castaway1
Castaway	May	14	2016	1	26.977	Year 1	Castaway1
Castaway	May	14	2016	1	26.781	Year 1	Castaway1
Castaway	May	14	2016	1	27.075	Year 1	Castaway1
Castaway	May	14	2016	1	27.075	Year 1	Castaway1
Castaway	May	14	2016	1	27.272	Year 1	Castaway1
Castaway	May	14	2016	1	27.37	Year 1	Castaway1
Castaway	May	14	2016	1	27.37	Year 1	Castaway1
Castaway	May	14	2016	1	27.37	Year 1	Castaway1
Castaway	May	14	2016	1	27.37	Year 1	Castaway1
Castaway	May	14	2016	1	27.468	Year 1	Castaway1
Castaway	May	14	2016	1	27.468	Year 1	Castaway1
Castaway	May	14	2016	1	27.468	Year 1	Castaway1
Castaway	May	14	2016	1	27.37	Year 1	Castaway1
Castaway	May	14	2016	1	27.272	Year 1	Castaway1
Castaway	May	14	2016	1	27.173	Year 1	Castaway1
Castaway	May	14	2016	1	27.075	Year 1	Castaway1
Castaway	May	14	2016	1	27.075	Year 1	Castaway1
Castaway	May	14	2016	1	27.075	Year 1	Castaway1
Castaway	May	14	2016	1	26.977	Year 1	Castaway1
Castaway	May	14	2016	1	26.977	Year 1	Castaway1
Castaway	May	14	2016	1	26.977	Year 1	Castaway1
Castaway	May	14	2016	1	26.879	Year 1	Castaway1
Castaway	May	14	2016	1	26.977	Year 1	Castaway1
Castaway	May	14	2016	1	26.977	Year 1	Castaway1
Castaway	May	14	2016	1	26.781	Year 1	Castaway1
Castaway	May	14	2016	1	26.683	Year 1	Castaway1
Castaway	May	14	2016	1	26.683	Year 1	Castaway1
Castaway	May	14	2016	1	26.683	Year 1	Castaway1
Castaway	May	14	2016	1	26.585	Year 1	Castaway1
Castaway	May	14	2016	1	26.585	Year 1	Castaway1
Castaway	May	14	2016	1	26.585	Year 1	Castaway1
Castaway	May	14	2016	1	26.488	Year 1	Castaway1
Castaway	May	14	2016	1	26.488	Year 1	Castaway1
Castaway	May	15	2016	1	26.488	Year 1	Castaway1
Castaway	May	15	2016	1	26.488	Year 1	Castaway1
Castaway	May	15	2016	1	26.488	Year 1	Castaway1
Castaway	May	15	2016	1	26.488	Year 1	Castaway1
Castaway	May	15	2016	1	26.488	Year 1	Castaway1
Castaway	May	15	2016	1	26.488	Year 1	Castaway1
Castaway	May	15	2016	1	26.488	Year 1	Castaway1
Castaway	May	15	2016	1	26.488	Year 1	Castaway1
Castaway	May	15	2016	1	26.488	Year 1	Castaway1
Castaway	May	15	2016	1	26.488	Year 1	Castaway1
Castaway	May	15	2016	1	26.488	Year 1	Castaway1
Castaway	May	15	2016	1	26.488	Year 1	Castaway1
Castaway	May	15	2016	1	26.488	Year 1	Castaway1
Castaway	May	15	2016	1	26.488	Year 1	Castaway1
Castaway	May	15	2016	1	26.585	Year 1	Castaway1
Castaway	May	15	2016	1	26.683	Year 1	Castaway1
Castaway	May	15	2016	1	26.585	Year 1	Castaway1
Castaway	May	15	2016	1	26.585	Year 1	Castaway1
Castaway	May	15	2016	1	26.488	Year 1	Castaway1
Castaway	May	15	2016	1	26.585	Year 1	Castaway1
Castaway	May	15	2016	1	26.585	Year 1	Castaway1
Castaway	May	15	2016	1	26.585	Year 1	Castaway1
Castaway	May	15	2016	1	26.585	Year 1	Castaway1
Castaway	May	15	2016	1	26.585	Year 1	Castaway1
Castaway	May	15	2016	1	26.585	Year 1	Castaway1
Castaway	May	15	2016	1	26.585	Year 1	Castaway1
Castaway	May	15	2016	1	26.683	Year 1	Castaway1
Castaway	May	15	2016	1	26.683	Year 1	Castaway1
Castaway	May	15	2016	1	26.781	Year 1	Castaway1
Castaway	May	15	2016	1	26.781	Year 1	Castaway1
Castaway	May	15	2016	1	26.879	Year 1	Castaway1
Castaway	May	15	2016	1	26.977	Year 1	Castaway1
Castaway	May	15	2016	1	27.075	Year 1	Castaway1
Castaway	May	15	2016	1	27.173	Year 1	Castaway1
Castaway	May	15	2016	1	27.272	Year 1	Castaway1
Castaway	May	15	2016	1	27.272	Year 1	Castaway1
Castaway	May	15	2016	1	27.272	Year 1	Castaway1
Castaway	May	15	2016	1	27.272	Year 1	Castaway1
Castaway	May	15	2016	1	27.37	Year 1	Castaway1
Castaway	May	15	2016	1	27.468	Year 1	Castaway1
Castaway	May	15	2016	1	27.665	Year 1	Castaway1
Castaway	May	15	2016	1	27.665	Year 1	Castaway1
Castaway	May	15	2016	1	27.665	Year 1	Castaway1
Castaway	May	15	2016	1	27.468	Year 1	Castaway1
Castaway	May	15	2016	1	27.37	Year 1	Castaway1
Castaway	May	15	2016	1	27.272	Year 1	Castaway1
Castaway	May	15	2016	1	27.37	Year 1	Castaway1
Castaway	May	15	2016	1	27.37	Year 1	Castaway1
Castaway	May	15	2016	1	27.272	Year 1	Castaway1
Castaway	May	15	2016	1	27.272	Year 1	Castaway1
Castaway	May	15	2016	1	27.468	Year 1	Castaway1
Castaway	May	15	2016	1	27.37	Year 1	Castaway1
Castaway	May	15	2016	1	27.272	Year 1	Castaway1
Castaway	May	15	2016	1	27.272	Year 1	Castaway1
Castaway	May	15	2016	1	27.37	Year 1	Castaway1
Castaway	May	15	2016	1	27.468	Year 1	Castaway1
Castaway	May	15	2016	1	27.37	Year 1	Castaway1
Castaway	May	15	2016	1	27.37	Year 1	Castaway1
Castaway	May	15	2016	1	27.272	Year 1	Castaway1
Castaway	May	15	2016	1	27.173	Year 1	Castaway1
Castaway	May	15	2016	1	27.075	Year 1	Castaway1
Castaway	May	15	2016	1	27.075	Year 1	Castaway1
Castaway	May	15	2016	1	26.977	Year 1	Castaway1
Castaway	May	15	2016	1	26.977	Year 1	Castaway1
Castaway	May	15	2016	1	26.977	Year 1	Castaway1
Castaway	May	15	2016	1	26.977	Year 1	Castaway1
Castaway	May	15	2016	1	27.075	Year 1	Castaway1
Castaway	May	15	2016	1	27.075	Year 1	Castaway1
Castaway	May	15	2016	1	27.173	Year 1	Castaway1
Castaway	May	15	2016	1	27.173	Year 1	Castaway1
Castaway	May	15	2016	1	27.075	Year 1	Castaway1
Castaway	May	15	2016	1	27.075	Year 1	Castaway1
Castaway	May	16	2016	1	27.075	Year 1	Castaway1
Castaway	May	16	2016	1	27.075	Year 1	Castaway1
Castaway	May	16	2016	1	26.977	Year 1	Castaway1
Castaway	May	16	2016	1	26.977	Year 1	Castaway1
Castaway	May	16	2016	1	26.879	Year 1	Castaway1
Castaway	May	16	2016	1	26.879	Year 1	Castaway1
Castaway	May	16	2016	1	26.879	Year 1	Castaway1
Castaway	May	16	2016	1	26.879	Year 1	Castaway1
Castaway	May	16	2016	1	26.879	Year 1	Castaway1
Castaway	May	16	2016	1	26.879	Year 1	Castaway1
Castaway	May	16	2016	1	26.879	Year 1	Castaway1
Castaway	May	16	2016	1	26.879	Year 1	Castaway1
Castaway	May	16	2016	1	26.879	Year 1	Castaway1
Castaway	May	16	2016	1	26.879	Year 1	Castaway1
Castaway	May	16	2016	1	26.879	Year 1	Castaway1
Castaway	May	16	2016	1	26.879	Year 1	Castaway1
Castaway	May	16	2016	1	26.879	Year 1	Castaway1
Castaway	May	16	2016	1	26.879	Year 1	Castaway1
Castaway	May	16	2016	1	26.879	Year 1	Castaway1
Castaway	May	16	2016	1	26.977	Year 1	Castaway1
Castaway	May	16	2016	1	26.977	Year 1	Castaway1
Castaway	May	16	2016	1	26.977	Year 1	Castaway1
Castaway	May	16	2016	1	26.977	Year 1	Castaway1
Castaway	May	16	2016	1	26.879	Year 1	Castaway1
Castaway	May	16	2016	1	26.879	Year 1	Castaway1
Castaway	May	16	2016	1	26.879	Year 1	Castaway1
Castaway	May	16	2016	1	26.879	Year 1	Castaway1
Castaway	May	16	2016	1	26.879	Year 1	Castaway1
Castaway	May	16	2016	1	26.977	Year 1	Castaway1
Castaway	May	16	2016	1	27.075	Year 1	Castaway1
Castaway	May	16	2016	1	27.173	Year 1	Castaway1
Castaway	May	16	2016	1	27.173	Year 1	Castaway1
Castaway	May	16	2016	1	27.075	Year 1	Castaway1
Castaway	May	16	2016	1	27.173	Year 1	Castaway1
Castaway	May	16	2016	1	27.272	Year 1	Castaway1
Castaway	May	16	2016	1	27.272	Year 1	Castaway1
Castaway	May	16	2016	1	27.173	Year 1	Castaway1
Castaway	May	16	2016	1	27.173	Year 1	Castaway1
Castaway	May	16	2016	1	27.173	Year 1	Castaway1
Castaway	May	16	2016	1	27.37	Year 1	Castaway1
Castaway	May	16	2016	1	27.272	Year 1	Castaway1
Castaway	May	16	2016	1	27.173	Year 1	Castaway1
Castaway	May	16	2016	1	27.173	Year 1	Castaway1
Castaway	May	16	2016	1	26.977	Year 1	Castaway1
Castaway	May	16	2016	1	27.075	Year 1	Castaway1
Castaway	May	16	2016	1	27.075	Year 1	Castaway1
Castaway	May	16	2016	1	27.075	Year 1	Castaway1
Castaway	May	16	2016	1	27.075	Year 1	Castaway1
Castaway	May	16	2016	1	27.468	Year 1	Castaway1
Castaway	May	16	2016	1	27.173	Year 1	Castaway1
Castaway	May	16	2016	1	27.075	Year 1	Castaway1
Castaway	May	16	2016	1	27.173	Year 1	Castaway1
Castaway	May	16	2016	1	26.977	Year 1	Castaway1
Castaway	May	16	2016	1	26.879	Year 1	Castaway1
Castaway	May	16	2016	1	26.879	Year 1	Castaway1
Castaway	May	16	2016	1	26.879	Year 1	Castaway1
Castaway	May	16	2016	1	26.879	Year 1	Castaway1
Castaway	May	16	2016	1	26.781	Year 1	Castaway1
Castaway	May	16	2016	1	26.879	Year 1	Castaway1
Castaway	May	16	2016	1	26.879	Year 1	Castaway1
Castaway	May	16	2016	1	26.977	Year 1	Castaway1
Castaway	May	16	2016	1	26.977	Year 1	Castaway1
Castaway	May	16	2016	1	26.977	Year 1	Castaway1
Castaway	May	16	2016	1	26.977	Year 1	Castaway1
Castaway	May	16	2016	1	26.977	Year 1	Castaway1
Castaway	May	16	2016	1	26.879	Year 1	Castaway1
Castaway	May	16	2016	1	26.781	Year 1	Castaway1
Castaway	May	16	2016	1	26.879	Year 1	Castaway1
Castaway	May	16	2016	1	26.879	Year 1	Castaway1
Castaway	May	16	2016	1	26.879	Year 1	Castaway1
Castaway	May	16	2016	1	26.879	Year 1	Castaway1
Castaway	May	16	2016	1	26.879	Year 1	Castaway1
Castaway	May	17	2016	1	26.781	Year 1	Castaway1
Castaway	May	17	2016	1	26.781	Year 1	Castaway1
Castaway	May	17	2016	1	26.781	Year 1	Castaway1
Castaway	May	17	2016	1	26.781	Year 1	Castaway1
Castaway	May	17	2016	1	26.781	Year 1	Castaway1
Castaway	May	17	2016	1	26.781	Year 1	Castaway1
Castaway	May	17	2016	1	26.781	Year 1	Castaway1
Castaway	May	17	2016	1	26.781	Year 1	Castaway1
Castaway	May	17	2016	1	26.781	Year 1	Castaway1
Castaway	May	17	2016	1	26.781	Year 1	Castaway1
Castaway	May	17	2016	1	26.781	Year 1	Castaway1
Castaway	May	17	2016	1	26.781	Year 1	Castaway1
Castaway	May	17	2016	1	26.781	Year 1	Castaway1
Castaway	May	17	2016	1	26.683	Year 1	Castaway1
Castaway	May	17	2016	1	26.683	Year 1	Castaway1
Castaway	May	17	2016	1	26.683	Year 1	Castaway1
Castaway	May	17	2016	1	26.683	Year 1	Castaway1
Castaway	May	17	2016	1	26.683	Year 1	Castaway1
Castaway	May	17	2016	1	26.683	Year 1	Castaway1
Castaway	May	17	2016	1	26.683	Year 1	Castaway1
Castaway	May	17	2016	1	26.683	Year 1	Castaway1
Castaway	May	17	2016	1	26.781	Year 1	Castaway1
Castaway	May	17	2016	1	26.781	Year 1	Castaway1
Castaway	May	17	2016	1	26.879	Year 1	Castaway1
Castaway	May	17	2016	1	26.879	Year 1	Castaway1
Castaway	May	17	2016	1	26.977	Year 1	Castaway1
Castaway	May	17	2016	1	26.977	Year 1	Castaway1
Castaway	May	17	2016	1	26.977	Year 1	Castaway1
Castaway	May	17	2016	1	26.977	Year 1	Castaway1
Castaway	May	17	2016	1	26.977	Year 1	Castaway1
Castaway	May	17	2016	1	27.075	Year 1	Castaway1
Castaway	May	17	2016	1	27.075	Year 1	Castaway1
Castaway	May	17	2016	1	27.075	Year 1	Castaway1
Castaway	May	17	2016	1	27.173	Year 1	Castaway1
Castaway	May	17	2016	1	27.272	Year 1	Castaway1
Castaway	May	17	2016	1	27.37	Year 1	Castaway1
Castaway	May	17	2016	1	27.173	Year 1	Castaway1
Castaway	May	17	2016	1	27.173	Year 1	Castaway1
Castaway	May	17	2016	1	27.272	Year 1	Castaway1
Castaway	May	17	2016	1	27.272	Year 1	Castaway1
Castaway	May	17	2016	1	27.37	Year 1	Castaway1
Castaway	May	17	2016	1	27.37	Year 1	Castaway1
Castaway	May	17	2016	1	27.468	Year 1	Castaway1
Castaway	May	17	2016	1	27.567	Year 1	Castaway1
Castaway	May	17	2016	1	27.567	Year 1	Castaway1
Castaway	May	17	2016	1	27.468	Year 1	Castaway1
Castaway	May	17	2016	1	27.468	Year 1	Castaway1
[truncated: 315,528+ more rows]
